# Supplementary material for: {1,3-Bis[(diphenyl­phosphanyl-κP)­oxy]propane}dicarbonyl­iron(0)
Source: Acta Crystallogr Sect E Struct Rep Online. 2010 Apr 21;66(Pt 5):m544. doi: 10.1107/S1600536810013759 (PMC2979061; doi:10.1107/S1600536810013759)
Supplement: Supplementary file 1 [file e-66-0m544-sup1.cif]

##############################################################################
###                                                                        ###
###        Electronic paper (Acta Crystallographica Section E)             ###
###                                                                        ###
##############################################################################
#                                                                            #
# This CIF contains the data in a paper accepted for publication in Acta     #
# Crystallographica Section E. It conforms to the requirements of Notes      #
# for Authors for Section E, and has been peer reviewed under the auspices   #
# of the IUCr Commission on Journals.                                        #
#                                                                            #
# Full details of the Crystallographic Information File format               #
# are given in the paper "The Crystallographic Information File (CIF):       #
# a New Standard Archive File for Crystallography" by S. R. Hall, F. H.      #
# Allen and I. D. Brown [Acta Cryst. (1991), A47, 655-685].                  #
#                                                                            #
# The current version of the core CIF dictionary is obtainable from          #
# ftp://ftp.iucr.org/pub/cif_core.dic. The current version number is 2.4.    #
#                                                                            #
# Software is freely available for graphical display of the structure(s) in  #
# this CIF.  For information consult the CIF home page http://www.iucr.org/  #
# cif/home.html                                                              #
#                                                                            #
# This file may be used for bona fide research purposes within the           #
# scientific community so long as proper attribution is given to the journal # 
# article from which it was obtained.                                        #
#                                                                            #
##############################################################################
                                             
data_I
_audit_creation_method     SHELXL97
_chemical_name_systematic
;
{1,3-Bis[(diphenylphosphanyl-\k<i>P</i>)oxy]propane}dicarbonyliron(0)
;
_chemical_name_common     ?
_chemical_formula_moiety     'C29 H26 Fe O4 P2'
_chemical_formula_sum     'C29 H26 Fe O4 P2'
_chemical_formula_iupac     '[Fe (C27 H26 O2 P2) (C O)2]'
_chemical_formula_weight     556.29
_chemical_melting_point     385
_symmetry_cell_setting     'monoclinic'
_symmetry_space_group_name_H-M     'P 21/n'
_symmetry_space_group_name_Hall     '-P 2yn'
loop_
    _symmetry_equiv_pos_as_xyz
    'x, y, z'
    '-x+1/2, y+1/2, -z+1/2'
    '-x, -y, -z'
    'x-1/2, -y-1/2, z-1/2'
_cell_length_a     12.589(3)
_cell_length_b     15.191(3)
_cell_length_c     14.384(3)
_cell_angle_alpha     90.00
_cell_angle_beta     106.14(3)
_cell_angle_gamma     90.00
_cell_volume     2642.4(11)
_cell_formula_units_Z     4
_cell_measurement_reflns_used     17176
_cell_measurement_theta_min     1.90
_cell_measurement_theta_max     26.79
_cell_measurement_temperature     293(2)
_exptl_crystal_description     block
_exptl_crystal_colour     yellow
_exptl_crystal_size_max     0.27
_exptl_crystal_size_mid     0.20
_exptl_crystal_size_min     0.15
_exptl_crystal_density_diffrn     1.398
_exptl_crystal_density_meas     ?
_exptl_crystal_density_method     'not measured'
_exptl_crystal_F_000     1152
_exptl_absorpt_coefficient_mu     0.725
_exptl_absorpt_correction_type     'multi-scan'
_exptl_absorpt_process_details     '(<i>SADABS</i>; Sheldrick, 1996)'
_exptl_absorpt_correction_T_min     0.8283
_exptl_absorpt_correction_T_max     0.8990
_exptl_special_details
;
;
_diffrn_ambient_temperature     293(2)
_diffrn_radiation_type     MoK\a
_diffrn_radiation_wavelength     0.71073
_diffrn_radiation_source     'fine-focus sealed tube'
_diffrn_radiation_monochromator     graphite
_diffrn_measurement_device_type     'Bruker SMART CCD area-detector'
_diffrn_measurement_method     '\f and \w scans'
_diffrn_detector_area_resol_mean     ?
_diffrn_reflns_number     17176
_diffrn_reflns_av_R_equivalents     0.0803
_diffrn_reflns_av_sigmaI/netI     0.0814
_diffrn_reflns_theta_min     1.90
_diffrn_reflns_theta_max     26.79
_diffrn_reflns_theta_full     26.79
_diffrn_measured_fraction_theta_max     0.991
_diffrn_measured_fraction_theta_full     0.991
_diffrn_reflns_limit_h_min     -15
_diffrn_reflns_limit_h_max     14
_diffrn_reflns_limit_k_min     -19
_diffrn_reflns_limit_k_max     15
_diffrn_reflns_limit_l_min     -18
_diffrn_reflns_limit_l_max     18
_diffrn_standards_number     0
_diffrn_standards_interval_count     .
_diffrn_standards_interval_time     .
_diffrn_standards_decay_%     ?
_refine_special_details
;
Refinement of <i>F</i>^2^ against ALL reflections. The weighted <i>R</i>-factor
wR and goodness of fit <i>S</i> are based on <i>F</i>^2^, conventional
<i>R</i>-factors <i>R</i> are based on <i>F</i>, with <i>F</i> set to zero for
negative <i>F</i>^2^. The threshold expression of <i>F</i>^2^ >
\s(<i>F</i>^2^) is used only for calculating <i>R</i>-factors(gt) etc. and is
not relevant to the choice of reflections for refinement. <i>R</i>-factors
based on <i>F</i>^2^ are statistically about twice as large as those based on
<i>F</i>, and <i>R</i>- factors based on ALL data will be even larger.
;
_reflns_number_total     5590
_reflns_number_gt     3864
_reflns_threshold_expression     I>2\s(I)
_refine_ls_structure_factor_coef     Fsqd
_refine_ls_matrix_type     full
_refine_ls_R_factor_all     0.0877
_refine_ls_R_factor_gt     0.0487
_refine_ls_wR_factor_gt     0.0840
_refine_ls_wR_factor_ref     0.0936
_refine_ls_goodness_of_fit_ref     0.990
_refine_ls_restrained_S_all     0.990
_refine_ls_number_reflns     5590
_refine_ls_number_parameters     325
_refine_ls_number_restraints     0
_refine_ls_hydrogen_treatment     constr
_refine_ls_weighting_scheme     calc
_refine_ls_weighting_details
                 'calc w=1/[\s^2^(Fo^2^)+(0.0350P)^2^] where P=(Fo^2^+2Fc^2^)/3'
_atom_sites_solution_hydrogens     geom
_atom_sites_solution_primary     direct
_atom_sites_solution_secondary     difmap
_refine_ls_shift/su_max     0.001
_refine_ls_shift/su_mean     0.000
_refine_diff_density_max     0.550
_refine_diff_density_min     -0.301
_refine_ls_extinction_method     none
_refine_ls_extinction_coef     ?
loop_
    _atom_type_symbol
    _atom_type_description
    _atom_type_scat_dispersion_real
    _atom_type_scat_dispersion_imag
    _atom_type_scat_source
    'C' 'C' 0.0033 0.0016
                         'International Tables Vol C Tables 4.2.6.8 and 6.1.1.4'
    'H' 'H' 0.0000 0.0000
                         'International Tables Vol C Tables 4.2.6.8 and 6.1.1.4'
    'P' 'P' 0.1023 0.0942
                         'International Tables Vol C Tables 4.2.6.8 and 6.1.1.4'
    'Fe' 'Fe' 0.3463 0.8444
                         'International Tables Vol C Tables 4.2.6.8 and 6.1.1.4'
    'O' 'O' 0.0106 0.0060
                         'International Tables Vol C Tables 4.2.6.8 and 6.1.1.4'
_computing_data_collection     'SMART (Bruker, 1997)'
_computing_cell_refinement     'SAINT (Bruker, 1997)'
_computing_data_reduction     'SAINT (Bruker, 1997)'
_computing_structure_solution     '<i>SHELXS97</i> (Sheldrick, 2008)'
_computing_structure_refinement     '<i>SHELXL97</i> (Sheldrick, 2008)'
_computing_molecular_graphics     '<i>SHELXTL</i> (Sheldrick, 2008)'
_computing_publication_material     '<i>SHELXTL</i> (Sheldrick, 2008)'
loop_
    _atom_site_type_symbol
    _atom_site_label
    _atom_site_fract_x
    _atom_site_fract_y
    _atom_site_fract_z
    _atom_site_U_iso_or_equiv
    _atom_site_adp_type
    _atom_site_calc_flag
    _atom_site_refinement_flags
    _atom_site_occupancy
    _atom_site_disorder_assembly
    _atom_site_disorder_group
    Fe Fe1 0.86496(4) 0.14441(3) 0.60132(3) 0.01955(11) Uani d . 1 . .
    P P1 0.80915(7) 0.11051(5) 0.72478(5) 0.02269(17) Uani d . 1 . .
    P P2 0.94395(6) 0.26876(5) 0.59809(5) 0.02229(17) Uani d . 1 . .
    C C1 0.6609(3) 0.1013(2) 0.7101(2) 0.0233(6) Uani d . 1 . .
    C C2 0.5887(3) 0.0808(2) 0.6205(2) 0.0310(7) Uani d . 1 . .
    H H2 0.6157 0.0750 0.5669 0.037 Uiso calc R 1 . .
    C C3 0.4769(3) 0.0689(3) 0.6105(2) 0.0363(8) Uani d . 1 . .
    H H3 0.4296 0.0545 0.5503 0.044 Uiso calc R 1 . .
    C C4 0.4353(3) 0.0783(2) 0.6893(2) 0.0337(8) Uani d . 1 . .
    H H4 0.3603 0.0702 0.6825 0.040 Uiso calc R 1 . .
    C C5 0.5061(3) 0.0997(2) 0.7781(2) 0.0314(7) Uani d . 1 . .
    H H5 0.4782 0.1069 0.8311 0.038 Uiso calc R 1 . .
    C C6 0.6177(3) 0.1107(2) 0.7895(2) 0.0281(7) Uani d . 1 . .
    H H6 0.6645 0.1245 0.8501 0.034 Uiso calc R 1 . .
    C C7 0.8558(3) 0.0063(2) 0.7873(2) 0.0262(7) Uani d . 1 . .
    C C8 0.8773(3) -0.0665(2) 0.7358(2) 0.0310(7) Uani d . 1 . .
    H H8 0.8735 -0.0605 0.6706 0.037 Uiso calc R 1 . .
    C C9 0.9041(3) -0.1472(2) 0.7806(2) 0.0361(8) Uani d . 1 . .
    H H9 0.9192 -0.1949 0.7458 0.043 Uiso calc R 1 . .
    C C10 0.9086(3) -0.1566(2) 0.8773(2) 0.0356(8) Uani d . 1 . .
    H H10 0.9250 -0.2112 0.9071 0.043 Uiso calc R 1 . .
    C C11 0.8887(3) -0.0852(2) 0.9300(2) 0.0342(8) Uani d . 1 . .
    H H11 0.8927 -0.0916 0.9952 0.041 Uiso calc R 1 . .
    C C12 0.8629(3) -0.0040(2) 0.8852(2) 0.0290(7) Uani d . 1 . .
    H H12 0.8502 0.0440 0.9208 0.035 Uiso calc R 1 . .
    C C14 0.9435(3) 0.2174(2) 0.8523(2) 0.0280(7) Uani d . 1 . .
    H H14A 0.9913 0.1969 0.8143 0.034 Uiso calc R 1 . .
    H H14B 0.9749 0.1985 0.9188 0.034 Uiso calc R 1 . .
    C C15 0.9355(3) 0.3167(2) 0.8480(2) 0.0276(7) Uani d . 1 . .
    H H15A 0.8859 0.3362 0.8847 0.033 Uiso calc R 1 . .
    H H15B 1.0079 0.3416 0.8779 0.033 Uiso calc R 1 . .
    C C16 0.8941(3) 0.3508(2) 0.7457(2) 0.0267(6) Uani d . 1 . .
    H H16A 0.8238 0.3236 0.7135 0.032 Uiso calc R 1 . .
    H H16B 0.8834 0.4140 0.7464 0.032 Uiso calc R 1 . .
    C C18 0.8717(2) 0.3468(2) 0.5048(2) 0.0246(6) Uani d . 1 . .
    C C19 0.8872(3) 0.4367(2) 0.5213(2) 0.0295(7) Uani d . 1 . .
    H H19 0.9362 0.4564 0.5785 0.035 Uiso calc R 1 . .
    C C20 0.8308(3) 0.4973(2) 0.4537(2) 0.0347(8) Uani d . 1 . .
    H H20 0.8409 0.5572 0.4662 0.042 Uiso calc R 1 . .
    C C21 0.7590(3) 0.4685(2) 0.3673(2) 0.0350(8) Uani d . 1 . .
    H H21 0.7213 0.5090 0.3215 0.042 Uiso calc R 1 . .
    C C22 0.7440(3) 0.3796(3) 0.3498(2) 0.0352(8) Uani d . 1 . .
    H H22 0.6965 0.3602 0.2918 0.042 Uiso calc R 1 . .
    C C23 0.7994(3) 0.3186(2) 0.4183(2) 0.0294(7) Uani d . 1 . .
    H H23 0.7881 0.2587 0.4062 0.035 Uiso calc R 1 . .
    C C24 1.0822(3) 0.2664(2) 0.5825(2) 0.0241(6) Uani d . 1 . .
    C C25 1.1746(3) 0.2932(2) 0.6554(2) 0.0309(7) Uani d . 1 . .
    H H25 1.1658 0.3147 0.7134 0.037 Uiso calc R 1 . .
    C C26 1.2795(3) 0.2883(3) 0.6426(3) 0.0376(8) Uani d . 1 . .
    H H26 1.3408 0.3058 0.6920 0.045 Uiso calc R 1 . .
    C C27 1.2931(3) 0.2572(3) 0.5554(3) 0.0401(9) Uani d . 1 . .
    H H27 1.3632 0.2545 0.5460 0.048 Uiso calc R 1 . .
    C C28 1.2025(3) 0.2307(3) 0.4837(2) 0.0412(9) Uani d . 1 . .
    H H28 1.2115 0.2097 0.4256 0.049 Uiso calc R 1 . .
    C C29 1.0982(3) 0.2345(3) 0.4964(2) 0.0365(8) Uani d . 1 . .
    H H29 1.0377 0.2156 0.4471 0.044 Uiso calc R 1 . .
    C C30 0.7896(3) 0.1023(2) 0.4877(2) 0.0328(8) Uani d . 1 . .
    C C31 0.9862(3) 0.0802(2) 0.6249(2) 0.0351(8) Uani d . 1 . .
    O O1 0.7392(2) 0.0776(2) 0.41268(18) 0.0520(7) Uani d . 1 . .
    O O2 1.0661(2) 0.0395(2) 0.6391(2) 0.0513(7) Uani d . 1 . .
    O O3 0.83459(18) 0.18051(15) 0.81476(13) 0.0262(5) Uani d . 1 . .
    O O4 0.97462(18) 0.33011(14) 0.69448(14) 0.0261(5) Uani d . 1 . .
loop_
    _atom_site_aniso_label
    _atom_site_aniso_U_11
    _atom_site_aniso_U_22
    _atom_site_aniso_U_33
    _atom_site_aniso_U_12
    _atom_site_aniso_U_13
    _atom_site_aniso_U_23
    Fe1 0.0221(2) 0.0190(2) 0.02022(18) -0.0018(2) 0.01025(15) -0.00077(17)
    P1 0.0277(4) 0.0196(4) 0.0234(3) 0.0002(3) 0.0115(3) 0.0013(3)
    P2 0.0239(4) 0.0228(4) 0.0225(3) -0.0020(3) 0.0104(3) -0.0002(3)
    C1 0.0275(17) 0.0175(15) 0.0284(14) 0.0019(13) 0.0136(12) 0.0040(12)
    C2 0.0341(19) 0.0316(18) 0.0306(15) -0.0026(15) 0.0145(13) -0.0005(13)
    C3 0.033(2) 0.039(2) 0.0369(17) -0.0055(16) 0.0100(14) -0.0038(15)
    C4 0.0288(19) 0.0318(19) 0.0442(18) -0.0003(15) 0.0163(14) 0.0019(15)
    C5 0.0348(19) 0.0283(18) 0.0369(16) 0.0054(15) 0.0198(14) 0.0042(14)
    C6 0.0331(18) 0.0277(17) 0.0263(14) 0.0038(15) 0.0130(13) 0.0050(12)
    C7 0.0248(17) 0.0256(17) 0.0292(15) -0.0013(14) 0.0094(12) 0.0011(12)
    C8 0.0336(19) 0.0287(19) 0.0332(16) -0.0018(15) 0.0132(14) 0.0005(13)
    C9 0.0334(19) 0.0242(17) 0.0494(18) 0.0038(16) 0.0095(15) -0.0026(16)
    C10 0.0270(18) 0.030(2) 0.0446(18) 0.0009(15) 0.0011(14) 0.0128(15)
    C11 0.0318(19) 0.035(2) 0.0344(16) 0.0019(16) 0.0061(14) 0.0073(14)
    C12 0.0289(18) 0.0275(18) 0.0310(15) 0.0014(14) 0.0090(13) 0.0025(13)
    C14 0.0313(17) 0.0315(18) 0.0215(13) 0.0009(15) 0.0079(12) 0.0011(12)
    C15 0.0315(18) 0.0294(17) 0.0242(14) -0.0069(14) 0.0113(12) -0.0064(12)
    C16 0.0303(17) 0.0236(16) 0.0300(14) 0.0009(15) 0.0144(12) -0.0033(13)
    C18 0.0249(16) 0.0243(16) 0.0281(14) 0.0008(14) 0.0131(12) 0.0022(12)
    C19 0.0320(19) 0.0294(18) 0.0294(15) -0.0067(14) 0.0121(13) -0.0010(13)
    C20 0.045(2) 0.0235(17) 0.0374(17) -0.0017(16) 0.0145(15) 0.0024(14)
    C21 0.038(2) 0.032(2) 0.0370(17) 0.0044(16) 0.0142(15) 0.0112(15)
    C22 0.0351(19) 0.041(2) 0.0287(15) -0.0011(16) 0.0078(13) 0.0003(13)
    C23 0.0353(19) 0.0239(16) 0.0292(15) -0.0013(14) 0.0094(13) -0.0004(12)
    C24 0.0267(16) 0.0215(15) 0.0277(14) 0.0013(13) 0.0137(12) 0.0072(12)
    C25 0.0308(18) 0.0331(19) 0.0283(15) 0.0019(15) 0.0075(13) 0.0037(13)
    C26 0.0234(17) 0.040(2) 0.0465(19) 0.0029(16) 0.0047(14) 0.0070(16)
    C27 0.0310(19) 0.045(2) 0.051(2) 0.0065(17) 0.0230(16) 0.0102(17)
    C28 0.036(2) 0.056(3) 0.0379(18) 0.0045(19) 0.0204(15) 0.0033(16)
    C29 0.0315(19) 0.048(2) 0.0340(16) 0.0007(17) 0.0149(14) -0.0026(15)
    C30 0.0326(19) 0.0322(19) 0.0375(17) -0.0062(16) 0.0164(14) -0.0004(14)
    C31 0.035(2) 0.0329(19) 0.0398(17) -0.0043(17) 0.0143(15) -0.0019(14)
    O1 0.0560(18) 0.0581(19) 0.0394(14) -0.0176(15) 0.0092(12) -0.0174(13)
    O2 0.0384(16) 0.0501(18) 0.0686(18) 0.0134(14) 0.0201(13) 0.0018(14)
    O3 0.0305(12) 0.0251(11) 0.0260(10) -0.0031(10) 0.0126(9) -0.0013(8)
    O4 0.0270(11) 0.0290(13) 0.0264(10) -0.0060(9) 0.0141(8) -0.0047(8)
_geom_special_details
;
All esds (except the esd in the dihedral angle between two l.s. planes) are
estimated using the full covariance matrix. The cell esds are taken into
account individually in the estimation of esds in distances, angles and
torsion angles; correlations between esds in cell parameters are only used
when they are defined by crystal symmetry. An approximate (isotropic)
treatment of cell esds is used for estimating esds involving l.s. planes.
;
loop_
    _geom_bond_atom_site_label_1
    _geom_bond_atom_site_label_2
    _geom_bond_site_symmetry_2
    _geom_bond_distance
    _geom_bond_publ_flag
    Fe1 C31 . 1.763(4) ?
    Fe1 C30 . 1.765(3) ?
    Fe1 P2 . 2.1414(10) ?
    Fe1 P1 . 2.1462(10) ?
    P1 O3 . 1.636(2) ?
    P1 C1 . 1.824(3) ?
    P1 C7 . 1.834(3) ?
    P2 O4 . 1.625(2) ?
    P2 C24 . 1.816(3) ?
    P2 C18 . 1.832(3) ?
    C1 C2 . 1.390(4) ?
    C1 C6 . 1.402(4) ?
    C2 C3 . 1.387(5) ?
    C2 H2 . 0.9300 ?
    C3 C4 . 1.382(5) ?
    C3 H3 . 0.9300 ?
    C4 C5 . 1.378(5) ?
    C4 H4 . 0.9300 ?
    C5 C6 . 1.378(5) ?
    C5 H5 . 0.9300 ?
    C6 H6 . 0.9300 ?
    C7 C12 . 1.395(4) ?
    C7 C8 . 1.399(5) ?
    C8 C9 . 1.382(5) ?
    C8 H8 . 0.9300 ?
    C9 C10 . 1.385(5) ?
    C9 H9 . 0.9300 ?
    C10 C11 . 1.385(5) ?
    C10 H10 . 0.9300 ?
    C11 C12 . 1.387(5) ?
    C11 H11 . 0.9300 ?
    C12 H12 . 0.9300 ?
    C14 O3 . 1.440(4) ?
    C14 C15 . 1.513(5) ?
    C14 H14A . 0.9700 ?
    C14 H14B . 0.9700 ?
    C15 C16 . 1.509(4) ?
    C15 H15A . 0.9700 ?
    C15 H15B . 0.9700 ?
    C16 O4 . 1.443(4) ?
    C16 H16A . 0.9700 ?
    C16 H16B . 0.9700 ?
    C18 C23 . 1.389(4) ?
    C18 C19 . 1.390(5) ?
    C19 C20 . 1.382(5) ?
    C19 H19 . 0.9300 ?
    C20 C21 . 1.389(5) ?
    C20 H20 . 0.9300 ?
    C21 C22 . 1.377(5) ?
    C21 H21 . 0.9300 ?
    C22 C23 . 1.391(5) ?
    C22 H22 . 0.9300 ?
    C23 H23 . 0.9300 ?
    C24 C25 . 1.394(4) ?
    C24 C29 . 1.395(4) ?
    C25 C26 . 1.386(5) ?
    C25 H25 . 0.9300 ?
    C26 C27 . 1.395(5) ?
    C26 H26 . 0.9300 ?
    C27 C28 . 1.369(5) ?
    C27 H27 . 0.9300 ?
    C28 C29 . 1.377(5) ?
    C28 H28 . 0.9300 ?
    C29 H29 . 0.9300 ?
    C30 O1 . 1.152(4) ?
    C31 O2 . 1.150(4) ?
loop_
    _geom_angle_atom_site_label_1
    _geom_angle_atom_site_label_2
    _geom_angle_atom_site_label_3
    _geom_angle_site_symmetry_1
    _geom_angle_site_symmetry_3
    _geom_angle
    _geom_angle_publ_flag
    C31 Fe1 C30 . . 101.01(16) ?
    C31 Fe1 P2 . . 96.31(12) ?
    C30 Fe1 P2 . . 115.62(12) ?
    C31 Fe1 P1 . . 99.98(12) ?
    C30 Fe1 P1 . . 117.64(11) ?
    P2 Fe1 P1 . . 119.37(4) ?
    O3 P1 C1 . . 96.34(13) ?
    O3 P1 C7 . . 101.98(13) ?
    C1 P1 C7 . . 99.68(14) ?
    O3 P1 Fe1 . . 117.47(9) ?
    C1 P1 Fe1 . . 118.84(10) ?
    C7 P1 Fe1 . . 118.60(11) ?
    O4 P2 C24 . . 96.22(13) ?
    O4 P2 C18 . . 101.85(13) ?
    C24 P2 C18 . . 102.69(14) ?
    O4 P2 Fe1 . . 119.27(9) ?
    C24 P2 Fe1 . . 116.88(11) ?
    C18 P2 Fe1 . . 116.62(11) ?
    C2 C1 C6 . . 118.4(3) ?
    C2 C1 P1 . . 120.6(2) ?
    C6 C1 P1 . . 120.9(2) ?
    C3 C2 C1 . . 120.6(3) ?
    C3 C2 H2 . . 119.7 ?
    C1 C2 H2 . . 119.7 ?
    C4 C3 C2 . . 120.4(3) ?
    C4 C3 H3 . . 119.8 ?
    C2 C3 H3 . . 119.8 ?
    C5 C4 C3 . . 119.3(3) ?
    C5 C4 H4 . . 120.4 ?
    C3 C4 H4 . . 120.4 ?
    C6 C5 C4 . . 121.0(3) ?
    C6 C5 H5 . . 119.5 ?
    C4 C5 H5 . . 119.5 ?
    C5 C6 C1 . . 120.3(3) ?
    C5 C6 H6 . . 119.9 ?
    C1 C6 H6 . . 119.9 ?
    C12 C7 C8 . . 118.5(3) ?
    C12 C7 P1 . . 120.9(3) ?
    C8 C7 P1 . . 120.4(2) ?
    C9 C8 C7 . . 120.9(3) ?
    C9 C8 H8 . . 119.6 ?
    C7 C8 H8 . . 119.6 ?
    C8 C9 C10 . . 119.8(3) ?
    C8 C9 H9 . . 120.1 ?
    C10 C9 H9 . . 120.1 ?
    C9 C10 C11 . . 120.3(3) ?
    C9 C10 H10 . . 119.8 ?
    C11 C10 H10 . . 119.8 ?
    C10 C11 C12 . . 119.8(3) ?
    C10 C11 H11 . . 120.1 ?
    C12 C11 H11 . . 120.1 ?
    C11 C12 C7 . . 120.6(3) ?
    C11 C12 H12 . . 119.7 ?
    C7 C12 H12 . . 119.7 ?
    O3 C14 C15 . . 109.1(3) ?
    O3 C14 H14A . . 109.9 ?
    C15 C14 H14A . . 109.9 ?
    O3 C14 H14B . . 109.9 ?
    C15 C14 H14B . . 109.9 ?
    H14A C14 H14B . . 108.3 ?
    C16 C15 C14 . . 112.6(2) ?
    C16 C15 H15A . . 109.1 ?
    C14 C15 H15A . . 109.1 ?
    C16 C15 H15B . . 109.1 ?
    C14 C15 H15B . . 109.1 ?
    H15A C15 H15B . . 107.8 ?
    O4 C16 C15 . . 108.8(2) ?
    O4 C16 H16A . . 109.9 ?
    C15 C16 H16A . . 109.9 ?
    O4 C16 H16B . . 109.9 ?
    C15 C16 H16B . . 109.9 ?
    H16A C16 H16B . . 108.3 ?
    C23 C18 C19 . . 118.8(3) ?
    C23 C18 P2 . . 121.6(3) ?
    C19 C18 P2 . . 119.6(2) ?
    C20 C19 C18 . . 120.9(3) ?
    C20 C19 H19 . . 119.6 ?
    C18 C19 H19 . . 119.6 ?
    C19 C20 C21 . . 119.9(3) ?
    C19 C20 H20 . . 120.0 ?
    C21 C20 H20 . . 120.0 ?
    C22 C21 C20 . . 119.6(3) ?
    C22 C21 H21 . . 120.2 ?
    C20 C21 H21 . . 120.2 ?
    C21 C22 C23 . . 120.5(3) ?
    C21 C22 H22 . . 119.7 ?
    C23 C22 H22 . . 119.7 ?
    C18 C23 C22 . . 120.2(3) ?
    C18 C23 H23 . . 119.9 ?
    C22 C23 H23 . . 119.9 ?
    C25 C24 C29 . . 118.3(3) ?
    C25 C24 P2 . . 122.0(2) ?
    C29 C24 P2 . . 119.8(2) ?
    C26 C25 C24 . . 120.7(3) ?
    C26 C25 H25 . . 119.6 ?
    C24 C25 H25 . . 119.6 ?
    C25 C26 C27 . . 119.9(3) ?
    C25 C26 H26 . . 120.1 ?
    C27 C26 H26 . . 120.1 ?
    C28 C27 C26 . . 119.5(3) ?
    C28 C27 H27 . . 120.3 ?
    C26 C27 H27 . . 120.3 ?
    C27 C28 C29 . . 120.9(3) ?
    C27 C28 H28 . . 119.5 ?
    C29 C28 H28 . . 119.5 ?
    C28 C29 C24 . . 120.7(3) ?
    C28 C29 H29 . . 119.6 ?
    C24 C29 H29 . . 119.6 ?
    O1 C30 Fe1 . . 177.8(3) ?
    O2 C31 Fe1 . . 178.6(3) ?
    C14 O3 P1 . . 120.4(2) ?
    C16 O4 P2 . . 121.75(19) ?
data_global
_journal_date_recd_electronic     2010-03-15
_journal_date_accepted     2010-04-14
_journal_name_full     'Acta Crystallographica, Section E'
_journal_year     2010
_journal_volume     66
_journal_issue      5
_journal_page_first     m544
_journal_page_last     m544
_journal_paper_category     QM
_journal_coeditor_code     ZS2034
_publ_contact_author_name     'Xiaoyan Li'
_publ_contact_author_address
;
School of Chemistry and Chemical Engineering
Shandong University
Shanda Nanlu 27
Jinan 250100
People's Republic of China
;
_publ_contact_author_email     'xli63@sdu.edu.cn'
_publ_contact_author_fax     '86 531 88564464'
_publ_contact_author_phone     '86 531 88361350'
_publ_section_title
;
{1,3-Bis[(diphenylphosphanyl-\k<i>P</i>)oxy]propane}dicarbonyliron(0)
;
loop_
    _publ_author_name
    _publ_author_address
    'Xu, Guoqiang'
;
School of Chemistry and Chemical Engineering
Shandong University
Shanda Nanlu 27
Jinan 250100
People's Republic of China
;
    'Li, Xiaoyan'
;
School of Chemistry and Chemical Engineering
Shandong University
Shanda Nanlu 27
Jinan 250100
People's Republic of China
;
