# Supplementary material for: {1,3-Bis[(diphenyl­phosphanyl-κP)­oxy]propane}dicarbonyl­iron(0)
Source: Acta Crystallogr Sect E Struct Rep Online. 2010 Apr 21;66(Pt 5):m544. doi: 10.1107/S1600536810013759 (PMC2979061; doi:10.1107/S1600536810013759)
Supplement: Supplementary file 2 [file e-66-0m544-Isup2.hkl]

# 
# h,k,l, Fc-squared, Fo-squared, sigma(Fo-squared) and status flag 
# 
data_I
_shelx_title ' sun06a in P2(1)/n' 
_shelx_refln_list_code          4 
_shelx_F_calc_maximum      300.88 
_exptl_crystal_F_000      1152.00 
_reflns_d_resolution_high  0.7885 
 
loop_ 
 _symmetry_equiv_pos_as_xyz 
 'x, y, z' 
 '-x+1/2, y+1/2, -z+1/2' 
 '-x, -y, -z' 
 'x-1/2, -y-1/2, z-1/2' 
 
_cell_length_a    12.5890 
_cell_length_b    15.1910 
_cell_length_c    14.3840 
_cell_angle_alpha  90.000 
_cell_angle_beta  106.140 
_cell_angle_gamma  90.000 
 
_shelx_F_squared_multiplier     1.000 
 
loop_ 
 _refln_index_h 
 _refln_index_k 
 _refln_index_l 
 _refln_F_squared_calc 
 _refln_F_squared_meas 
 _refln_F_squared_sigma 
 _refln_observed_status 
   2   0   0      128.65      304.85    159.76 o 
   4   0   0    17695.02    18735.32    175.16 o 
   6   0   0       36.42      105.12    100.20 o 
   8   0   0      155.00      209.48     77.53 o 
  10   0   0      130.41      126.75     98.50 o 
  12   0   0      817.63      729.67     80.46 o 
  14   0   0      301.72      352.10    124.79 o 
   1   1   0      134.01      220.50    118.23 o 
   2   1   0    14765.79    15040.32    151.69 o 
   3   1   0    11119.94    11569.47    127.97 o 
   4   1   0      587.09      655.33     83.21 o 
   5   1   0      175.69      242.64     73.62 o 
   6   1   0     2757.27     2828.60     77.17 o 
   7   1   0      489.70      498.15     63.67 o 
   8   1   0     3337.70     3119.45     73.59 o 
   9   1   0       32.06       49.50     58.51 o 
  10   1   0     1159.43     1037.74     61.33 o 
  11   1   0      341.56      312.37     53.55 o 
  12   1   0     1078.83     1019.79     55.19 o 
  13   1   0       56.09       67.67     79.06 o 
  14   1   0     1795.79     1888.56    111.42 o 
  15   1   0      599.25      581.85     84.78 o 
   1   2   0     6793.59     7984.33    363.21 o 
   2   2   0      611.57      461.97    117.19 o 
   3   2   0     9683.35     9374.26    120.46 o 
   4   2   0      105.45      186.86     75.35 o 
   5   2   0    15452.07    15803.39    249.84 o 
   6   2   0      182.38      236.62     67.51 o 
   7   2   0     1598.85     1530.04     62.14 o 
   8   2   0     3187.64     3066.04     65.19 o 
   9   2   0      553.58      586.90     58.50 o 
  10   2   0        2.78       32.30     55.12 o 
  11   2   0        0.34       39.97     54.96 o 
  12   2   0      256.31      246.25     66.15 o 
  13   2   0      444.67      452.90     85.71 o 
  14   2   0       55.24       25.78     80.97 o 
  15   2   0       53.88      106.69     95.04 o 
   1   3   0       77.97       39.65    134.70 o 
   2   3   0       19.12       49.10     91.92 o 
   3   3   0     9420.74     9534.30    180.25 o 
   4   3   0     3930.84     3598.43     83.91 o 
   5   3   0        9.39       80.15     73.78 o 
   6   3   0      236.39      332.43     61.37 o 
   7   3   0      333.80      279.58     56.56 o 
   8   3   0       35.34       93.18     62.29 o 
   9   3   0      257.60      242.15     55.22 o 
  10   3   0       50.12       73.27     58.94 o 
  11   3   0       36.02       66.41     65.24 o 
  12   3   0      955.10     1073.49     69.38 o 
  13   3   0        6.67       31.25     82.67 o 
  14   3   0        1.52       11.87     79.70 o 
  15   3   0       10.02       -8.55     86.92 o 
   1   4   0      131.16      305.75    154.21 o 
   2   4   0      572.04      517.97    108.46 o 
   3   4   0      989.06      917.14     84.27 o 
   4   4   0     4340.23     4469.92    130.73 o 
   5   4   0     3370.15     3048.23     78.00 o 
   6   4   0     1985.15     1994.15     63.77 o 
   7   4   0      217.59      196.54     62.21 o 
   8   4   0     5298.95     5122.48     78.07 o 
   9   4   0     1085.37     1117.86     62.17 o 
  10   4   0      815.38      745.03     61.08 o 
  11   4   0      184.51      180.71     70.44 o 
  12   4   0      125.36      175.00     63.63 o 
  13   4   0      158.07      191.77     82.00 o 
  14   4   0       27.76       71.34     85.66 o 
   1   5   0      214.30      275.44    126.58 o 
   2   5   0    13366.42    14203.29   1027.77 o 
   3   5   0      221.41      161.96     90.60 o 
   4   5   0     2356.74     2344.24     78.61 o 
   5   5   0     1457.38     1348.11     72.86 o 
   6   5   0     6428.66     6370.43    137.02 o 
   7   5   0      719.13      666.53     62.75 o 
   8   5   0      270.93      307.41     60.32 o 
   9   5   0      114.53      255.17     76.22 o 
  10   5   0      727.35      781.82     74.12 o 
  11   5   0      118.46      141.89     73.10 o 
  12   5   0        1.84       34.91     66.55 o 
  13   5   0      596.67      699.18     86.73 o 
  14   5   0      130.53       72.84     89.38 o 
   0   6   0     1612.45     1255.97    146.19 o 
   1   6   0     6705.20     5922.39    137.27 o 
   2   6   0      523.70      580.73     99.84 o 
   3   6   0     3301.54     3618.56    190.76 o 
   4   6   0     6509.25     6391.61    168.03 o 
   5   6   0      355.98      482.59     79.70 o 
   6   6   0     2810.62     2809.58    147.47 o 
   7   6   0      364.66      343.48     70.50 o 
   8   6   0     2072.67     1955.71     85.09 o 
   9   6   0      162.83      166.92     71.61 o 
  10   6   0      996.40      912.21     87.69 o 
  11   6   0      163.47      233.93     77.84 o 
  12   6   0       16.80       89.30     88.81 o 
  13   6   0     1106.91     1060.43     95.86 o 
  14   6   0       91.63      171.36     94.90 o 
   1   7   0     5856.55     5693.31    148.86 o 
   2   7   0      911.64     1175.01     85.01 o 
   3   7   0     2208.65     2100.63    108.75 o 
   4   7   0        2.16      -45.78     93.01 o 
   5   7   0     2136.26     2051.19    126.58 o 
   6   7   0     2443.79     2272.53     83.69 o 
   7   7   0      695.24      768.41     72.01 o 
   8   7   0       97.18       61.21     79.71 o 
   9   7   0      410.00      497.23     78.52 o 
  10   7   0      487.69      535.17     69.94 o 
  11   7   0      842.11      855.67     73.32 o 
  12   7   0        0.05       61.02     93.44 o 
  13   7   0      153.22      269.20    108.75 o 
  14   7   0      654.80      613.28    112.32 o 
   0   8   0     1763.86     1641.94    121.23 o 
   1   8   0     1898.94     2106.95     88.87 o 
   2   8   0     2004.33     2072.51    202.35 o 
   3   8   0      981.53      961.65     83.47 o 
   4   8   0     1779.70     1765.28     88.27 o 
   5   8   0     1806.36     1782.59     81.74 o 
   6   8   0      141.88      257.66     75.79 o 
   7   8   0       68.78      117.63     78.41 o 
   8   8   0        4.34      -18.73     76.05 o 
   9   8   0     1870.77     1840.99     80.89 o 
  10   8   0       90.22      133.46     79.31 o 
  11   8   0      213.97       49.92     87.36 o 
  12   8   0      374.83      554.44     90.92 o 
  13   8   0     1186.15     1089.28    112.32 o 
   1   9   0       38.65       20.55     63.29 o 
   2   9   0     2920.33     2838.96    131.29 o 
   3   9   0      249.94      253.07     72.35 o 
   4   9   0      695.11      769.36     73.49 o 
   5   9   0     2365.22     2194.08     99.84 o 
   6   9   0     3920.21     3815.71     95.47 o 
   7   9   0      538.73      572.17     91.85 o 
   8   9   0      347.23      430.34     77.09 o 
   9   9   0      822.90      782.06     80.95 o 
  10   9   0     1114.09     1078.58    106.08 o 
  11   9   0       25.77     -106.97    106.97 o 
  12   9   0      404.55      467.98    106.97 o 
  13   9   0      414.50      339.62    113.21 o 
   0  10   0      422.56      435.89    117.66 o 
   1  10   0      551.54      581.50     65.35 o 
   2  10   0     1654.60     1563.81     95.88 o 
   3  10   0      640.23      680.69     60.92 o 
   4  10   0     3154.70     3231.47    133.26 o 
   5  10   0     1545.52     1435.58     73.95 o 
   6  10   0     1607.87     1565.98     90.49 o 
   7  10   0        3.40      -17.82     89.58 o 
   8  10   0     1876.48     1749.43     92.87 o 
   9  10   0        6.06       22.44     91.72 o 
  10  10   0      283.49      231.76     84.68 o 
  11  10   0     1007.55      946.66    106.97 o 
  12  10   0      371.39      344.97    111.42 o 
  13  10   0       54.51      -41.00     90.92 o 
   1  11   0      666.52      626.21     63.09 o 
   2  11   0      548.36      540.72     62.45 o 
   3  11   0      592.49      688.98     62.24 o 
   4  11   0      455.66      470.09     66.84 o 
   5  11   0       18.78      -28.10     66.68 o 
   6  11   0      811.87      832.75     66.03 o 
   7  11   0      244.47      233.17     67.73 o 
   8  11   0     1552.77     1650.14     80.27 o 
   9  11   0      265.84      203.08     75.14 o 
  10  11   0      622.15      553.55    104.29 o 
  11  11   0       48.12       54.37     85.57 o 
  12  11   0      178.99      233.54    110.53 o 
   0  12   0     1596.01     1461.88    113.21 o 
   1  12   0      385.92      460.96     58.79 o 
   2  12   0      683.17      720.73     77.64 o 
   3  12   0      184.86      256.90     59.74 o 
   4  12   0      210.68      241.33     59.83 o 
   5  12   0      290.36      330.41     66.50 o 
   6  12   0       22.18       55.51     69.20 o 
   7  12   0      659.51      684.04     73.11 o 
   8  12   0      133.82      112.57     77.18 o 
   9  12   0     1406.74     1275.22     78.28 o 
  10  12   0       13.73       35.66     86.46 o 
  11  12   0      128.84      142.62    106.97 o 
   1  13   0       37.13       43.82     59.21 o 
   2  13   0      269.94      351.17     64.44 o 
   3  13   0      599.17      615.59     61.05 o 
   4  13   0      295.59      296.37     56.71 o 
   5  13   0      508.99      536.30     65.90 o 
   6  13   0     1707.14     1551.27     80.74 o 
   7  13   0     2519.94     2435.23     70.21 o 
   8  13   0       11.92      -65.09     69.80 o 
   9  13   0      854.15      693.42     77.72 o 
  10  13   0      383.25      594.56    112.32 o 
  11  13   0      230.57      250.48    106.08 o 
   0  14   0      962.72      885.73     66.79 o 
   1  14   0      108.62      120.56     61.72 o 
   2  14   0      411.75      425.01     59.82 o 
   3  14   0      373.82      344.77     61.98 o 
   4  14   0     3192.97     3175.87    142.20 o 
   5  14   0      119.49      203.79     62.15 o 
   6  14   0       75.82      110.60     67.04 o 
   7  14   0      114.19      181.79     65.75 o 
   8  14   0     2083.27     1979.43     74.11 o 
   9  14   0       49.00      126.55     93.18 o 
  10  14   0      417.90      594.56    106.97 o 
   1  15   0      924.90     1009.51     53.27 o 
   2  15   0      188.65      193.36     56.05 o 
   3  15   0       71.57      181.96     59.32 o 
   4  15   0      351.57      327.27     59.82 o 
   5  15   0      406.62      360.93     65.83 o 
   6  15   0     1096.91     1127.03     63.39 o 
   7  15   0      458.29      476.39     71.62 o 
   8  15   0      378.65      380.94     70.84 o 
   9  15   0        1.91       53.91     95.32 o 
   0  16   0      300.50      237.79     73.74 o 
   1  16   0       33.33       73.92     51.12 o 
   2  16   0      168.61      229.27     54.08 o 
   3  16   0      456.82      511.74     60.71 o 
   4  16   0       22.52      -26.82     63.63 o 
   5  16   0       56.42       82.91     65.52 o 
   6  16   0      131.41      147.37     69.86 o 
   7  16   0       24.27       64.18     75.69 o 
   8  16   0       15.56       78.73     69.36 o 
   1  17   0      994.22      930.32     60.08 o 
   2  17   0       30.07       -1.85     49.66 o 
   3  17   0       90.49      158.69     46.52 o 
   4  17   0        5.90       59.05     66.77 o 
   5  17   0      498.89      425.86     62.05 o 
   6  17   0      204.44      172.97     66.78 o 
   7  17   0       44.43       28.42     64.85 o 
   0  18   0       95.66      156.56    108.30 o 
   1  18   0      399.72      420.95     53.70 o 
   2  18   0       23.56       25.42     55.20 o 
   3  18   0       52.40      102.78     57.00 o 
   4  18   0      144.84      159.60     58.49 o 
   5  18   0        1.72       48.72     63.26 o 
   1  19   0      130.98       62.58     51.70 o 
   2  19   0       40.86      123.44     55.35 o 
 -15   0   1     1238.92     1140.98    131.93 o 
 -13   0   1        2.10      221.06    122.12 o 
 -11   0   1     2700.93     2538.68    129.25 o 
  -9   0   1      820.51      640.74     76.83 o 
  -7   0   1       43.52       67.30     86.35 o 
  -5   0   1    11594.58    11490.63    237.11 o 
  -3   0   1    90528.39    89138.95    513.44 o 
  -1   0   1     1289.57     1577.23    187.86 o 
   1   0   1    69957.35    73315.34    362.43 o 
   3   0   1    18386.97    17047.70    239.78 o 
   5   0   1    10739.81    10364.52    120.69 o 
   7   0   1     1627.30     1433.64     89.73 o 
   9   0   1      188.86      237.56     75.95 o 
  11   0   1       15.75       17.08     71.54 o 
  13   0   1      678.54      750.16     94.49 o 
  15   0   1      317.21      334.27    113.21 o 
 -15   1   1       12.66       42.40     88.22 o 
 -14   1   1      919.59      942.79     88.24 o 
 -13   1   1     1176.71     1210.27     82.10 o 
 -12   1   1       67.13      109.67     80.33 o 
 -11   1   1      230.08      302.69     80.08 o 
 -10   1   1      311.39      376.34     82.74 o 
  -9   1   1       35.73       30.26     58.95 o 
  -8   1   1      249.65      324.78     58.41 o 
  -7   1   1       88.06      121.64     63.42 o 
  -6   1   1      327.72      344.63     74.21 o 
  -5   1   1        4.00       30.05     74.81 o 
  -4   1   1     9192.89     8656.76    105.36 o 
  -3   1   1      561.36      517.67    131.71 o 
  -1   1   1    20415.28    25100.64    334.27 o 
   0   1   1        5.76       77.56    113.56 o 
   1   1   1     2236.95     1906.15    119.20 o 
   2   1   1    15330.88    15314.43    189.90 o 
   3   1   1     3934.26     3999.96     96.51 o 
   4   1   1     1266.17     1291.69     78.01 o 
   5   1   1     1575.49     1523.02     67.92 o 
   6   1   1      365.48      384.00     63.22 o 
   7   1   1     1026.97     1024.58     60.00 o 
   8   1   1      293.85      363.40     56.97 o 
   9   1   1     6848.99     6690.75     66.60 o 
  10   1   1       13.19       64.41     52.25 o 
  11   1   1      231.92      240.76     56.70 o 
  12   1   1       45.97      113.85     53.40 o 
  13   1   1      204.36      219.09     68.52 o 
  14   1   1       10.20       12.71     72.12 o 
  15   1   1      482.69      566.61     91.34 o 
 -15   2   1      351.07      294.82     95.77 o 
 -14   2   1       29.13       23.66     86.65 o 
 -13   2   1        2.40       -5.50     82.23 o 
 -12   2   1      108.53      190.14     77.15 o 
 -11   2   1      104.14      127.22     82.44 o 
 -10   2   1      142.65      148.96     68.35 o 
  -9   2   1      209.36      238.86     72.39 o 
  -8   2   1      225.46      269.42     71.95 o 
  -7   2   1      308.82      355.22     62.77 o 
  -6   2   1      674.34      841.56     71.13 o 
  -5   2   1    13905.05    13956.37    110.65 o 
  -4   2   1      255.18      265.76    110.96 o 
  -3   2   1     4449.56     4209.14    207.69 o 
  -1   2   1     4901.26     4777.35    220.53 o 
   0   2   1    16677.82    18557.46    825.88 o 
   1   2   1     3532.33     3707.46    116.64 o 
   2   2   1    10069.79    11088.49    119.13 o 
   3   2   1     1625.84     1358.81     79.36 o 
   4   2   1        1.12       34.12     72.07 o 
   5   2   1     2475.43     2566.66     68.39 o 
   6   2   1    12581.31    12311.48    231.98 o 
   7   2   1      316.09      361.96     59.08 o 
   8   2   1      233.50      185.14     59.47 o 
   9   2   1        0.13        7.20     55.48 o 
  10   2   1      975.53     1017.87     56.39 o 
  11   2   1     1069.65     1096.57     56.56 o 
  12   2   1        4.06       13.99     54.54 o 
  13   2   1       92.59       46.84     55.66 o 
  14   2   1      305.08      324.97     67.92 o 
 -15   3   1      296.24      285.70     91.50 o 
 -14   3   1      548.43      564.25     85.18 o 
 -13   3   1       21.30      107.25     82.64 o 
 -12   3   1      325.58      334.62     93.32 o 
 -11   3   1      787.21      836.16     84.81 o 
 -10   3   1        9.30       20.64     71.17 o 
  -9   3   1      408.56      398.17     76.72 o 
  -8   3   1     2339.63     2309.43     83.18 o 
  -7   3   1     3462.24     3319.28     85.11 o 
  -6   3   1     2162.74     2052.12     89.77 o 
  -5   3   1      697.42      609.22    100.88 o 
  -4   3   1      939.59      860.82    105.84 o 
  -3   3   1     5251.84     4542.52    181.84 o 
  -2   3   1     6938.71     6988.50    336.05 o 
  -1   3   1     5392.27     4842.35    169.81 o 
   0   3   1       87.53      195.13    122.65 o 
   1   3   1    67242.46    71292.36   2791.43 o 
   2   3   1        9.41        8.06     84.03 o 
   3   3   1      933.93     1093.56     72.55 o 
   4   3   1     8903.64     8739.94     90.02 o 
   5   3   1     5814.48     5588.45     79.57 o 
   6   3   1      282.45      346.24     60.05 o 
   7   3   1     1842.29     1903.33     61.25 o 
   8   3   1     1459.49     1477.37     59.89 o 
   9   3   1      422.15      440.29     58.37 o 
  10   3   1     1134.78     1122.95     57.03 o 
  11   3   1      385.49      395.30     60.60 o 
  12   3   1       98.56       44.03     54.73 o 
  13   3   1      270.60      283.96     69.99 o 
  14   3   1       12.21       53.84     73.03 o 
 -15   4   1      439.67      465.18     93.66 o 
 -14   4   1       55.29      154.68    108.75 o 
 -13   4   1      325.58      333.18     87.81 o 
 -12   4   1      734.50      738.16     86.90 o 
 -11   4   1     4040.74     4019.16    116.33 o 
 -10   4   1      402.87      415.88     89.01 o 
  -9   4   1     2054.76     1914.44     81.80 o 
  -8   4   1      757.26      728.16     81.96 o 
  -7   4   1     6458.45     6267.98    142.51 o 
  -6   4   1     1596.17     1593.77     84.11 o 
  -5   4   1     5644.78     5625.14    249.29 o 
  -4   4   1     1026.49     1008.12    106.01 o 
  -3   4   1     9792.20     9818.52    738.07 o 
  -2   4   1     4349.16     4321.46    229.09 o 
  -1   4   1    17652.95    17471.24    252.26 o 
   0   4   1    16984.62    17298.69   1047.87 o 
   1   4   1    10075.41    10869.04    391.77 o 
   2   4   1     7418.91     7851.17    173.82 o 
   3   4   1      623.15      583.37     75.22 o 
   4   4   1     3061.02     2902.47     69.09 o 
   5   4   1     1994.15     1938.66     66.07 o 
   6   4   1     5295.45     5014.74     95.08 o 
   7   4   1     4172.44     3989.79     65.66 o 
   8   4   1     1559.02     1483.41     57.64 o 
   9   4   1      306.05      317.11     57.83 o 
  10   4   1      103.31       92.43     56.33 o 
  11   4   1       12.14       98.31     55.33 o 
  12   4   1       14.45       33.69     56.43 o 
  13   4   1       29.50       94.90     68.33 o 
  14   4   1        7.23       22.95     85.63 o 
 -14   5   1      942.78      960.37     97.48 o 
 -13   5   1      643.72      589.30    122.12 o 
 -12   5   1      155.99      158.79     89.18 o 
 -11   5   1        5.34       26.79     86.69 o 
 -10   5   1      379.85      367.49     91.25 o 
  -9   5   1     1531.13     1507.87     84.77 o 
  -8   5   1       15.25       65.28     80.69 o 
  -7   5   1     1486.47     1468.27     90.43 o 
  -6   5   1     1136.91     1036.70     95.71 o 
  -5   5   1     1476.70     1288.52     96.03 o 
  -4   5   1      141.26      211.83     96.06 o 
  -3   5   1      673.66      745.93     97.62 o 
  -2   5   1      105.96      115.88    160.45 o 
  -1   5   1    14892.03    14890.66    211.26 o 
   0   5   1    18991.01    19552.60   1895.09 o 
   1   5   1     1879.21     1845.14     86.73 o 
   2   5   1     1935.76     2142.25     91.09 o 
   3   5   1    10872.54    11048.61    520.43 o 
   4   5   1     1226.27     1208.41     72.24 o 
   5   5   1     4578.02     4423.82     72.63 o 
   6   5   1     4637.48     4448.46     69.07 o 
   7   5   1     3490.72     3323.40     60.15 o 
   8   5   1      908.95      810.04     52.01 o 
   9   5   1       29.00        3.57     59.96 o 
  10   5   1       67.19       83.86     53.79 o 
  11   5   1     1163.55     1166.06     60.34 o 
  12   5   1       32.07       90.57     69.62 o 
  13   5   1       83.69      192.28     64.92 o 
  14   5   1       73.77       84.01     89.04 o 
 -14   6   1      198.73      180.06    106.08 o 
 -13   6   1        3.17      -38.33    106.08 o 
 -12   6   1     1235.88     1153.46    106.08 o 
 -11   6   1      165.75      287.92     95.86 o 
 -10   6   1      347.12      433.26     83.07 o 
  -9   6   1      253.38      272.80     85.31 o 
  -8   6   1        6.58       57.40     81.05 o 
  -7   6   1     3437.69     3132.05    105.00 o 
  -6   6   1     1407.33     1338.27     92.38 o 
  -5   6   1      279.20      360.98    101.25 o 
  -4   6   1      658.58      689.84     90.84 o 
  -3   6   1     7016.67     7201.93    474.50 o 
  -2   6   1     2692.12     2629.76     97.78 o 
  -1   6   1     1021.72      969.83    139.06 o 
   0   6   1     9013.35    10033.33    782.19 o 
   1   6   1      803.71      880.01     97.64 o 
   2   6   1    19855.72    19522.29   1085.38 o 
   3   6   1       85.40       93.85     58.14 o 
   4   6   1      238.90      229.35     64.71 o 
   5   6   1       82.37       90.07     58.35 o 
   6   6   1      893.36      910.00     62.70 o 
   7   6   1      310.51      424.20     58.00 o 
   8   6   1       59.90       42.23     54.73 o 
   9   6   1     1819.73     1750.03     58.51 o 
  10   6   1      407.92      493.89     60.25 o 
  11   6   1      598.10      640.72     65.94 o 
  12   6   1        1.51      122.16     71.84 o 
  13   6   1       22.35      125.47     74.38 o 
  14   6   1      418.43      405.01    101.17 o 
 -14   7   1      410.07      340.51    109.64 o 
 -13   7   1      471.82      491.16    106.08 o 
 -12   7   1        1.88      108.75    105.18 o 
 -11   7   1      145.26      174.71    106.08 o 
 -10   7   1      884.07      769.27     89.14 o 
  -9   7   1        7.79      135.49    105.18 o 
  -8   7   1        1.11       60.61    104.29 o 
  -7   7   1      324.74      309.92    100.14 o 
  -6   7   1     1641.16     1627.54    100.80 o 
  -5   7   1     1343.25     1128.97     83.69 o 
  -4   7   1     1119.95     1112.55     82.63 o 
  -3   7   1       19.26       59.06     78.17 o 
  -2   7   1      890.38      817.59     86.08 o 
  -1   7   1     1747.71     2042.17    148.86 o 
   0   7   1      394.60      353.01     90.43 o 
   1   7   1     1891.39     1920.23    155.10 o 
   2   7   1     2944.44     3201.67    353.44 o 
   3   7   1      658.95      643.34     68.77 o 
   4   7   1     4378.97     4190.52    178.58 o 
   5   7   1        6.96       38.29     54.43 o 
   6   7   1      682.11      743.87     53.97 o 
   7   7   1     3220.67     3169.71     65.47 o 
   8   7   1      101.76      159.85     56.46 o 
   9   7   1        8.67        7.53     53.13 o 
  10   7   1      188.81      325.62     74.37 o 
  11   7   1      407.39      457.56     74.73 o 
  12   7   1     1996.83     1964.63    104.42 o 
  13   7   1       71.02      103.51     81.87 o 
 -14   8   1       23.33      179.17    113.21 o 
 -13   8   1      386.26      329.81    107.86 o 
 -12   8   1     1350.89     1282.71    111.42 o 
 -11   8   1      285.72      241.57     88.25 o 
 -10   8   1      962.59     1050.06    106.08 o 
  -9   8   1      124.31      115.88     85.57 o 
  -8   8   1      337.87      472.44    105.18 o 
  -7   8   1      124.40       87.18     76.34 o 
  -6   8   1      685.54      608.91     72.96 o 
  -5   8   1       27.43      108.64     76.85 o 
  -4   8   1      113.67      144.05     73.67 o 
  -3   8   1      696.17      752.88     69.70 o 
  -2   8   1       17.78       97.06     91.57 o 
  -1   8   1       42.82       10.29     75.17 o 
   0   8   1      101.50      154.51     90.92 o 
   1   8   1     8751.41     8566.36    734.51 o 
   2   8   1     5888.44     5601.79    545.08 o 
   3   8   1        9.81       23.75     81.54 o 
   4   8   1      815.40      660.58    128.36 o 
   5   8   1     1482.50     1446.68     80.23 o 
   6   8   1       27.90      110.90     73.59 o 
   7   8   1       95.95       89.94     66.14 o 
   8   8   1       64.96       69.97     70.94 o 
   9   8   1      153.68      209.30     65.75 o 
  10   8   1     1773.37     1797.13     80.58 o 
  11   8   1       42.16       70.60     69.62 o 
  12   8   1       66.47       88.27     80.71 o 
  13   8   1      176.28      204.36     97.35 o 
 -13   9   1      526.58      733.61    111.42 o 
 -12   9   1      390.18      369.04     87.36 o 
 -11   9   1     1342.81     1401.26    110.53 o 
 -10   9   1     2370.87     2155.38    110.53 o 
  -9   9   1     2040.85     1904.01    107.86 o 
  -8   9   1       52.16      192.54     86.46 o 
  -7   9   1      329.81      403.90     87.38 o 
  -6   9   1      238.24      292.58     79.65 o 
  -5   9   1     3925.20     3832.71    104.36 o 
  -4   9   1      289.70      253.37     73.42 o 
  -3   9   1      156.34      171.70     62.99 o 
  -2   9   1      608.22      664.93     75.81 o 
  -1   9   1     4205.11     3862.54     86.32 o 
   0   9   1     1738.38     1692.69     95.82 o 
   1   9   1      466.09      434.25     81.56 o 
   2   9   1      775.94      833.05    105.63 o 
   3   9   1     2299.14     2131.21    133.26 o 
   4   9   1      145.92      186.25     81.85 o 
   5   9   1        2.70       55.42     82.85 o 
   6   9   1      997.02      987.16     88.31 o 
   7   9   1      131.22       85.01     76.95 o 
   8   9   1       16.60      -37.85     75.55 o 
   9   9   1     1156.02     1125.39     88.78 o 
  10   9   1      313.42      308.36     75.41 o 
  11   9   1       73.19      279.64    125.24 o 
  12   9   1      209.73      147.46     83.30 o 
  13   9   1      344.70      316.44    111.42 o 
 -13  10   1      117.17      180.95    112.32 o 
 -12  10   1        6.22        0.00     86.46 o 
 -11  10   1     1592.30     1451.18     88.25 o 
 -10  10   1      127.95      159.56     84.68 o 
  -9  10   1      301.47      263.85     82.90 o 
  -8  10   1      364.02      377.95     87.36 o 
  -7  10   1     3398.71     3129.84     96.82 o 
  -6  10   1     1153.20     1077.92     70.42 o 
  -5  10   1     1714.42     1591.97     77.52 o 
  -4  10   1     1793.73     1695.67     76.96 o 
  -3  10   1     2541.89     2556.63    155.51 o 
  -2  10   1      396.94      395.32     62.24 o 
  -1  10   1     2549.95     2508.74     83.80 o 
   0  10   1      814.83      764.46     64.76 o 
   1  10   1     2619.40     2602.98    259.84 o 
   2  10   1      548.22      620.33     75.64 o 
   3  10   1       19.06       85.79    101.17 o 
   4  10   1      791.62      744.69     73.67 o 
   5  10   1     2776.94     2910.06     78.05 o 
   6  10   1     1339.17     1199.37     76.47 o 
   7  10   1        1.77       58.82     72.46 o 
   8  10   1      452.37      487.66     86.60 o 
   9  10   1      408.96      564.77    107.86 o 
  10  10   1       44.82       81.43     88.75 o 
  11  10   1      918.58      833.93     81.82 o 
  12  10   1      233.97      429.65    108.75 o 
 -12  11   1      101.84      204.13    106.97 o 
 -11  11   1      415.12      322.68    108.75 o 
 -10  11   1      101.80       90.92    103.40 o 
  -9  11   1      969.97      787.99     89.14 o 
  -8  11   1     1019.69      932.39     88.25 o 
  -7  11   1      342.02      357.55     78.46 o 
  -6  11   1     4147.33     3922.70    117.80 o 
  -5  11   1      777.49      797.05     66.46 o 
  -4  11   1     2744.89     2593.55    179.94 o 
  -3  11   1     2580.23     2408.80    124.23 o 
  -2  11   1      582.27      575.10     62.73 o 
  -1  11   1      471.67      500.09     77.50 o 
   0  11   1      174.71      184.00     63.08 o 
   1  11   1      320.26      347.18     61.74 o 
   2  11   1      372.22      349.47     73.43 o 
   3  11   1      446.79      512.91     72.00 o 
   4  11   1     1429.16     1458.65    125.24 o 
   5  11   1        1.46      109.72     70.65 o 
   6  11   1       77.20       48.89     72.17 o 
   7  11   1     1538.98     1430.35     76.32 o 
   8  11   1     1157.36      887.83     83.79 o 
   9  11   1       32.90      120.63     73.82 o 
  10  11   1      212.09      247.68     78.32 o 
  11  11   1      454.84      557.12    108.75 o 
  12  11   1       58.84      137.27    110.53 o 
 -12  12   1      198.97      148.86    111.42 o 
 -11  12   1       21.85      112.32    106.08 o 
 -10  12   1       60.86      221.96     85.57 o 
  -9  12   1      320.99      440.35    106.08 o 
  -8  12   1     1948.12     1936.42     92.20 o 
  -7  12   1       69.42       -3.01     76.41 o 
  -6  12   1     1132.88     1143.13     66.85 o 
  -5  12   1      142.09      170.76     68.05 o 
  -4  12   1      750.10      767.75     64.57 o 
  -3  12   1        0.16       21.49     66.79 o 
  -2  12   1      646.08      649.05     57.83 o 
  -1  12   1      394.97      454.61     62.82 o 
   0  12   1     2351.48     2415.18    102.42 o 
   1  12   1       17.72      -10.10     61.53 o 
   2  12   1       12.09      121.03     57.95 o 
   3  12   1      756.25      763.33     69.28 o 
   4  12   1      169.70      227.10     73.27 o 
   5  12   1      232.57      352.50     78.15 o 
   6  12   1     1410.39     1433.97     72.93 o 
   7  12   1       41.06       77.18     70.83 o 
   8  12   1       69.22      173.39     85.02 o 
   9  12   1      107.97      157.77    108.75 o 
  10  12   1      806.05      820.81     88.15 o 
  11  12   1       15.72      202.35    108.75 o 
 -11  13   1       75.03      174.71    106.08 o 
 -10  13   1      300.45      500.96    106.97 o 
  -9  13   1      334.49      394.89     89.14 o 
  -8  13   1      594.37      579.71     87.44 o 
  -7  13   1       10.15       86.32     75.79 o 
  -6  13   1     2879.18     2904.54    101.81 o 
  -5  13   1     1320.34     1292.69     72.23 o 
  -4  13   1      339.85      365.17     61.04 o 
  -3  13   1       54.24       61.48     61.62 o 
  -2  13   1     1679.32     1645.10     66.72 o 
  -1  13   1      123.89      157.10     53.91 o 
   0  13   1        9.15       58.63     78.53 o 
   1  13   1        0.18       36.96     69.64 o 
   2  13   1        1.35       27.20     65.45 o 
   3  13   1      798.48      823.23     60.65 o 
   4  13   1      412.76      355.14     57.34 o 
   5  13   1       48.03       73.65     64.81 o 
   6  13   1      482.54      473.09     67.59 o 
   7  13   1      827.31      796.16     65.35 o 
   8  13   1     1381.58     1243.07     69.75 o 
   9  13   1       94.42      195.00     79.65 o 
  10  13   1      372.27      415.91     91.09 o 
 -10  14   1        3.05       57.94     86.46 o 
  -9  14   1      639.57      384.19    108.75 o 
  -8  14   1       18.98      -51.77     84.39 o 
  -7  14   1     5270.43     4992.25     87.33 o 
  -6  14   1       33.90       89.00     69.52 o 
  -5  14   1       38.29      102.92     58.27 o 
  -4  14   1       90.60       94.62     61.75 o 
  -3  14   1     3264.68     3187.41    107.41 o 
  -2  14   1       99.09      194.70     54.66 o 
  -1  14   1      131.38      183.32     48.16 o 
   0  14   1      334.01      440.67     60.03 o 
   1  14   1      135.47      196.62     59.65 o 
   2  14   1        5.09       -2.16     54.64 o 
   3  14   1        5.65      -20.41     61.45 o 
   4  14   1       10.59       73.58     60.73 o 
   5  14   1      514.12      574.61     66.21 o 
   6  14   1     1068.02     1109.12     71.60 o 
   7  14   1       23.61       69.88     62.51 o 
   8  14   1      214.91      300.66     73.68 o 
   9  14   1      327.27      383.79     72.78 o 
  10  14   1       43.72       31.20    106.97 o 
  -9  15   1      544.06      471.55    110.53 o 
  -8  15   1      311.92      284.64     84.79 o 
  -7  15   1      125.24      125.16     65.25 o 
  -6  15   1        0.64       60.29     65.91 o 
  -5  15   1     1232.29     1143.82     68.04 o 
  -4  15   1      257.97      352.65     65.90 o 
  -3  15   1      880.82      982.50     55.71 o 
  -2  15   1       48.50      127.43     59.44 o 
  -1  15   1      580.59      649.35     52.13 o 
   0  15   1      466.90      501.28     48.71 o 
   1  15   1      503.22      556.95     60.71 o 
   2  15   1     2219.48     2274.49     72.77 o 
   3  15   1      916.75      860.15     60.55 o 
   4  15   1      246.67      256.50     63.71 o 
   5  15   1       26.13        8.79     64.61 o 
   6  15   1      336.29      283.43     65.83 o 
   7  15   1     1513.27     1504.47     71.85 o 
   8  15   1      620.44      592.48     67.95 o 
   9  15   1       89.11      -23.32     83.28 o 
  -8  16   1      816.80      763.34     76.43 o 
  -7  16   1       93.73       99.01     73.68 o 
  -6  16   1      238.39      256.27     64.31 o 
  -5  16   1        6.74      -24.06     62.13 o 
  -4  16   1        6.89       37.42     50.04 o 
  -3  16   1      166.62      196.07     51.10 o 
  -2  16   1     3852.95     3924.98    151.69 o 
  -1  16   1       57.27      116.86     53.39 o 
   0  16   1        1.68      113.72     50.88 o 
   1  16   1      156.48      174.46     58.82 o 
   2  16   1        2.46        5.91     60.43 o 
   3  16   1       61.18       99.88     59.81 o 
   4  16   1       95.95      131.31     66.77 o 
   5  16   1       28.28      117.61     60.44 o 
   6  16   1        2.91       45.01     69.14 o 
   7  16   1       33.38       61.77     71.54 o 
   8  16   1       40.52       95.14     67.54 o 
  -7  17   1       79.69      148.18     74.19 o 
  -6  17   1      192.98      178.30     66.14 o 
  -5  17   1      126.66       89.93     53.00 o 
  -4  17   1     1583.10     1589.14    103.77 o 
  -3  17   1        0.10        6.87     54.12 o 
  -2  17   1        6.31      -23.00     52.37 o 
  -1  17   1       12.23       57.79     51.80 o 
   0  17   1     1377.37     1442.64     56.48 o 
   1  17   1       45.65      128.47     51.22 o 
   2  17   1      142.13      152.39     56.24 o 
   3  17   1        5.00       77.97     63.97 o 
   4  17   1       19.14       52.34     58.49 o 
   5  17   1        6.52       26.19     67.52 o 
   6  17   1        0.29       18.19     66.19 o 
  -5  18   1        6.85       64.18     59.64 o 
  -4  18   1       59.47       11.50     51.82 o 
  -3  18   1      187.93      186.56     52.59 o 
  -2  18   1      895.11      879.10     56.64 o 
  -1  18   1      136.99      156.79     51.21 o 
   0  18   1      121.35      174.55     53.37 o 
   1  18   1      168.50      269.57     53.46 o 
   2  18   1       96.87      142.93     53.35 o 
   3  18   1        1.84      -35.57     60.50 o 
   4  18   1       11.06       32.04     57.57 o 
   5  18   1      148.48      103.40     85.28 o 
  -2  19   1       78.80      121.13     55.70 o 
  -1  19   1       95.90      134.76     56.28 o 
   0  19   1        3.42       46.53     51.61 o 
   1  19   1      165.85      248.93     51.51 o 
   2  19   1        9.56       26.74    110.53 o 
 -14   0   2     2224.17     2307.81    146.19 o 
 -12   0   2       29.71      103.40    120.34 o 
 -10   0   2     7027.27     6378.78    147.97 o 
  -8   0   2      382.09      352.10    112.32 o 
  -6   0   2     3348.15     3878.44    174.71 o 
  -4   0   2      118.86      187.19    175.60 o 
  -2   0   2     1070.22     1502.17    153.78 o 
   0   0   2     2308.81     2002.91    139.29 o 
   2   0   2     1598.77     1804.34    144.00 o 
   4   0   2      522.40      696.38    101.05 o 
   6   0   2     1480.50     1562.32     85.03 o 
   8   0   2     2751.76     2680.23     82.84 o 
  10   0   2     3197.74     3174.22     82.84 o 
  12   0   2     1404.06     1424.13     76.90 o 
  14   0   2      182.04      207.61     77.84 o 
 -15   1   2        2.48       14.30     93.14 o 
 -14   1   2       54.71        5.68     86.04 o 
 -13   1   2      272.59      307.41     85.66 o 
 -12   1   2     2114.71     2160.83     91.06 o 
 -11   1   2      209.14      268.66     86.67 o 
 -10   1   2       76.11      143.12     88.54 o 
  -9   1   2        5.26       66.44     89.05 o 
  -8   1   2      196.64      161.44     83.12 o 
  -7   1   2      559.32      453.40    101.15 o 
  -6   1   2     1505.25     1642.19    112.50 o 
  -5   1   2     1602.06     1685.64    112.54 o 
  -4   1   2     8142.64     8277.15    148.37 o 
  -3   1   2    17171.36    19324.43    351.21 o 
  -2   1   2     4843.98     4900.74    143.44 o 
  -1   1   2     1445.09     1690.41    109.64 o 
   0   1   2    29726.32    31139.51    673.80 o 
   1   1   2     1273.55     1609.36    111.71 o 
   2   1   2     2847.83     2386.63     91.04 o 
   3   1   2        5.24      -15.34     76.79 o 
   4   1   2     4850.34     4595.10    111.81 o 
   5   1   2     3239.85     2958.73     66.08 o 
   6   1   2     1269.11     1231.91     61.81 o 
   7   1   2       24.87       21.84     54.34 o 
   8   1   2       19.82       38.85     58.46 o 
   9   1   2      448.52      483.37     54.93 o 
  10   1   2      953.79     1028.22     55.76 o 
  11   1   2       53.82      116.62     54.60 o 
  12   1   2        1.38       43.19     62.53 o 
  13   1   2       16.00       59.25     53.17 o 
  14   1   2      482.21      514.10     60.87 o 
 -15   2   2     1600.64     1600.59    100.26 o 
 -14   2   2      947.21      920.12     97.66 o 
 -13   2   2      129.43      112.45     83.94 o 
 -12   2   2      274.83      255.73     81.94 o 
 -11   2   2     1086.05     1069.71     86.72 o 
 -10   2   2      215.91      282.03     93.33 o 
  -9   2   2     4734.16     4312.13     95.72 o 
  -8   2   2      306.02      277.36     95.14 o 
  -7   2   2       45.07       45.43     91.23 o 
  -6   2   2      140.26      168.99    102.55 o 
  -5   2   2      351.30      473.90    115.04 o 
  -4   2   2      152.16      122.20    120.87 o 
  -2   2   2     2698.11     3062.72    150.20 o 
  -1   2   2      517.89      576.75    104.60 o 
   0   2   2     3190.38     3373.44    140.76 o 
   1   2   2     7172.85     7529.15    119.40 o 
   2   2   2     1604.64     1540.64     83.83 o 
   3   2   2     8983.56     9007.47    110.51 o 
   4   2   2       57.25      109.76     64.69 o 
   5   2   2     4833.19     5045.67     85.82 o 
   6   2   2      197.92      206.59     55.54 o 
   7   2   2     4672.88     4407.54     59.91 o 
   8   2   2        0.30       40.90     53.04 o 
   9   2   2       89.78      147.78     57.48 o 
  10   2   2      339.13      390.51     54.53 o 
  11   2   2      217.81      196.99     55.62 o 
  12   2   2     1365.73     1362.89     57.93 o 
  13   2   2       18.57       70.05     53.78 o 
  14   2   2        2.80       41.78     57.45 o 
 -15   3   2       50.32       78.18    100.28 o 
 -14   3   2      325.84      360.44     87.23 o 
 -13   3   2     1738.38     1648.01     90.01 o 
 -12   3   2       59.89       78.67     85.42 o 
 -11   3   2      339.27      431.76     94.87 o 
 -10   3   2     1758.63     1630.85     92.98 o 
  -9   3   2      424.32      392.57     91.75 o 
  -8   3   2       73.07      132.31     90.84 o 
  -7   3   2     2908.29     2764.08    100.41 o 
  -6   3   2      103.76      159.02    105.03 o 
  -5   3   2     2632.02     2550.27    139.95 o 
  -4   3   2     2947.79     3057.47    155.99 o 
  -2   3   2    16405.44    18012.62    901.62 o 
  -1   3   2     1293.27     1591.85     92.41 o 
   0   3   2     1631.47     1584.04    101.59 o 
   1   3   2    20073.03    21704.99    694.90 o 
   2   3   2      951.63      920.33     78.57 o 
   3   3   2      174.40      125.63     73.38 o 
   4   3   2     6544.09     6459.90    130.59 o 
   5   3   2     5360.96     4915.31     69.91 o 
   6   3   2     5743.21     5743.26     68.22 o 
   7   3   2      208.92      244.91     53.46 o 
   8   3   2      167.78      189.33     54.52 o 
   9   3   2     1468.23     1438.64     58.82 o 
  10   3   2       24.82       64.58     52.39 o 
  11   3   2       90.60      171.46     53.03 o 
  12   3   2        0.46       37.91     54.65 o 
  13   3   2      805.33      718.93     57.78 o 
  14   3   2       49.31      129.85     57.52 o 
 -15   4   2      130.28      125.82     88.49 o 
 -14   4   2      535.35      487.67     93.78 o 
 -13   4   2      199.75       70.22     91.52 o 
 -12   4   2        0.65      -13.45     89.18 o 
 -11   4   2       21.70       41.25     89.49 o 
 -10   4   2     4860.95     4638.06    145.30 o 
  -9   4   2      860.69      900.84     95.26 o 
  -8   4   2       85.64      160.75     78.37 o 
  -7   4   2       88.16       88.25     90.03 o 
  -6   4   2     2982.23     2953.17    124.79 o 
  -5   4   2     2387.28     2238.28    133.71 o 
  -4   4   2      931.96      819.19    113.21 o 
  -3   4   2      117.16      156.88    234.44 o 
  -2   4   2     8079.72     8052.47    170.50 o 
  -1   4   2      726.54      501.52     97.22 o 
   0   4   2    16539.41    17679.96    774.41 o 
   1   4   2      459.54      559.67     77.93 o 
   2   4   2     6531.32     6830.95    138.44 o 
   3   4   2     5641.83     5619.20    131.23 o 
   4   4   2     2372.12     2261.91     65.21 o 
   5   4   2      855.88      889.84     63.76 o 
   6   4   2     3353.55     3105.86     61.27 o 
   7   4   2      299.56      363.40     54.87 o 
   8   4   2     5052.10     4978.20     64.97 o 
   9   4   2      345.26      368.47     53.46 o 
  10   4   2        1.83      -56.34     56.34 o 
  11   4   2      596.95      553.98     55.86 o 
  12   4   2      367.93      380.08     57.48 o 
  13   4   2       60.42       77.90     59.35 o 
  14   4   2       73.95       86.21     69.02 o 
 -15   5   2        3.86        1.78    109.64 o 
 -14   5   2       52.70      145.30    106.97 o 
 -13   5   2      936.31      714.89    106.97 o 
 -12   5   2      868.06      804.92     88.25 o 
 -11   5   2       35.94      146.19    101.62 o 
 -10   5   2        4.32      -49.03    110.53 o 
  -9   5   2      640.73      532.16    110.53 o 
  -8   5   2     4285.13     3906.96    119.45 o 
  -7   5   2        8.01      101.62     91.81 o 
  -6   5   2        1.22       -8.02     92.70 o 
  -5   5   2       92.20      154.21    123.01 o 
  -4   5   2     3778.09     3589.78    136.11 o 
  -3   5   2     4627.66     4712.78    222.85 o 
  -2   5   2     2158.39     1863.90    168.47 o 
  -1   5   2     2008.76     2306.19     87.39 o 
   0   5   2      216.05      233.04     80.25 o 
   1   5   2      889.87      984.43     66.82 o 
   2   5   2     5313.81     5373.75    156.07 o 
   3   5   2     2289.56     2210.89     75.27 o 
   4   5   2     2747.07     2764.80     75.14 o 
   5   5   2      926.58      959.97     64.03 o 
   6   5   2     3423.38     3213.72     69.16 o 
   7   5   2     1543.77     1450.81     58.44 o 
   8   5   2     5631.03     5348.48     80.28 o 
   9   5   2      104.20      121.05     52.05 o 
  10   5   2      252.37      279.96     68.32 o 
  11   5   2      629.99      618.91     55.95 o 
  12   5   2        9.20      -50.00     55.49 o 
  13   5   2       92.62      128.35     59.88 o 
  14   5   2       10.03      -17.19     71.27 o 
 -14   6   2       10.54        0.89    110.53 o 
 -13   6   2      284.65      346.75    107.86 o 
 -12   6   2        9.41      -13.37    106.97 o 
 -11   6   2      369.14      363.69     85.57 o 
 -10   6   2      781.40      918.13    106.97 o 
  -9   6   2        6.02        2.67     92.70 o 
  -8   6   2        2.66       90.92    104.29 o 
  -7   6   2      624.29      671.22     85.57 o 
  -6   6   2    11215.93    10382.01    142.62 o 
  -5   6   2      360.81      485.81     98.94 o 
  -4   6   2       62.80      141.83     91.05 o 
  -3   6   2      547.45      508.09    177.39 o 
  -2   6   2      106.25      155.99    157.78 o 
  -1   6   2     9944.33    10121.70    569.37 o 
   0   6   2     1681.49     1739.98    117.45 o 
   1   6   2     5783.88     5842.42    235.79 o 
   2   6   2      980.75     1148.59     66.55 o 
   3   6   2     2730.51     2507.40     70.51 o 
   4   6   2      345.16      290.80     58.93 o 
   5   6   2      938.43      951.61     54.42 o 
   6   6   2      772.07      774.48     55.81 o 
   7   6   2     2620.06     2426.29     76.28 o 
   8   6   2       61.31      199.25     56.88 o 
   9   6   2      512.28      541.34     52.16 o 
  10   6   2      112.44      172.55     49.42 o 
  11   6   2       61.66       57.61     50.00 o 
  12   6   2        2.37       38.41     58.45 o 
  13   6   2       16.36       14.34     65.58 o 
 -14   7   2      223.25      254.94    108.75 o 
 -13   7   2      900.04      936.85    108.75 o 
 -12   7   2      325.17      378.84    106.97 o 
 -11   7   2       24.40       32.09     84.68 o 
 -10   7   2       74.99       93.60     87.36 o 
  -9   7   2     1459.38     1339.76    110.53 o 
  -8   7   2       54.06       27.63    107.86 o 
  -7   7   2      211.12      200.56    106.08 o 
  -6   7   2        1.61      -92.70     92.70 o 
  -5   7   2      505.82      484.58     87.23 o 
  -4   7   2       57.56       90.39     80.67 o 
  -3   7   2      362.34      301.29    146.19 o 
  -2   7   2      543.25      528.59    157.78 o 
  -1   7   2     1368.44     1396.85     95.63 o 
   0   7   2     1476.36     1680.57     88.31 o 
   1   7   2     2675.81     2371.21     67.68 o 
   2   7   2        0.33       35.97     64.95 o 
   3   7   2     2285.76     2474.00     62.60 o 
   4   7   2      335.69      282.02     53.78 o 
   5   7   2      680.57      745.58     53.14 o 
   6   7   2        2.33       31.36     53.34 o 
   7   7   2       24.99       60.37     50.84 o 
   8   7   2     2526.89     2510.10     91.99 o 
   9   7   2     2191.39     2165.83     67.48 o 
  10   7   2      242.53      338.11     52.85 o 
  11   7   2      708.62      818.99     54.41 o 
  12   7   2      184.50      192.36     70.36 o 
  13   7   2     1004.38     1025.59     88.99 o 
 -14   8   2     1041.16      883.37    114.10 o 
 -13   8   2      291.82      360.12    106.97 o 
 -12   8   2      127.84      172.04    106.08 o 
 -11   8   2      234.90      229.09    106.97 o 
 -10   8   2      120.56      -43.68     84.68 o 
  -9   8   2     1289.16     1207.83     90.92 o 
  -8   8   2        3.73       98.05     83.79 o 
  -7   8   2       46.37      196.11    109.64 o 
  -6   8   2        3.58       64.56     93.81 o 
  -5   8   2     4121.80     3908.92    141.57 o 
  -4   8   2        7.88       46.90     67.54 o 
  -3   8   2       19.41      -60.33     87.57 o 
  -2   8   2     1354.27     1113.35    128.36 o 
  -1   8   2    15934.64    16315.94    870.89 o 
   0   8   2      230.20      219.52     71.11 o 
   1   8   2     1425.15     1519.67     68.89 o 
   2   8   2     5087.39     4793.45    257.27 o 
   3   8   2     3229.50     3267.29     92.53 o 
   4   8   2      228.98      254.77     55.74 o 
   5   8   2     2098.71     2079.42     58.18 o 
   6   8   2        6.88      -23.66     53.54 o 
   7   8   2      193.91      292.94     59.88 o 
   8   8   2        7.98       72.29     55.02 o 
   9   8   2      428.61      491.41     53.90 o 
  10   8   2      410.45      435.64     55.13 o 
  11   8   2     1083.27     1173.48     66.07 o 
  12   8   2      137.70      114.16     76.36 o 
  13   8   2        5.01      -11.80     80.45 o 
 -13   9   2      967.91      875.34     90.92 o 
 -12   9   2     1461.51     1310.34    110.53 o 
 -11   9   2      108.85       93.60     85.57 o 
 -10   9   2      473.95      514.33    106.08 o 
  -9   9   2     2305.42     2215.10    112.32 o 
  -8   9   2      225.18      275.44     90.03 o 
  -7   9   2      127.33      193.43     90.92 o 
  -6   9   2        4.58       60.76     83.75 o 
  -5   9   2      838.78      899.42     78.13 o 
  -4   9   2     2150.32     2261.29    119.93 o 
  -3   9   2      879.04      738.98     74.97 o 
  -2   9   2      696.53      808.13    106.97 o 
  -1   9   2      152.57      143.40     77.52 o 
   0   9   2     4120.05     3841.31    320.45 o 
   1   9   2      140.48      196.68     68.31 o 
   2   9   2      384.99      429.07     78.09 o 
   3   9   2     1725.51     1734.32     68.57 o 
   4   9   2     2717.40     2725.24     64.46 o 
   5   9   2      315.29      306.11     59.86 o 
   6   9   2       13.38       74.73     56.54 o 
   7   9   2      326.21      356.56     51.25 o 
   8   9   2        8.16       51.03     51.79 o 
   9   9   2       37.37       69.51     62.24 o 
  10   9   2      717.73      687.08     65.02 o 
  11   9   2       23.05       30.02     66.40 o 
  12   9   2       85.07       85.63     79.56 o 
 -13  10   2        3.15       90.03    109.64 o 
 -12  10   2      243.59      366.36    107.86 o 
 -11  10   2       31.85       38.33    106.97 o 
 -10  10   2      666.95      689.04     83.79 o 
  -9  10   2      577.12      571.38    103.40 o 
  -8  10   2     1789.57     1863.00    106.97 o 
  -7  10   2      181.54      304.86     87.36 o 
  -6  10   2     4195.94     4150.50     97.95 o 
  -5  10   2      171.12      184.90     66.12 o 
  -4  10   2        2.10       68.31     71.69 o 
  -3  10   2     1488.68     1537.53     80.86 o 
  -2  10   2     6344.97     6202.18    280.25 o 
  -1  10   2      439.45      461.61    113.21 o 
   0  10   2     3653.27     3677.55    231.32 o 
   1  10   2      332.54      438.85     77.46 o 
   2  10   2     2631.01     2541.71    197.89 o 
   3  10   2      532.64      501.92     81.19 o 
   4  10   2      896.73      986.68     70.18 o 
   5  10   2      333.92      332.53     76.66 o 
   6  10   2       62.13      128.29     78.95 o 
   7  10   2     2165.62     2008.73     76.94 o 
   8  10   2     1352.27     1230.94     74.62 o 
   9  10   2       74.58       94.89     85.67 o 
  10  10   2      217.03      183.87     82.12 o 
  11  10   2        0.52      114.67     87.20 o 
  12  10   2      562.57      693.69    127.91 o 
 -12  11   2        3.23      299.51    108.75 o 
 -11  11   2      148.13      287.92    104.29 o 
 -10  11   2       64.19      169.36     85.57 o 
  -9  11   2     1607.50     1425.33     89.14 o 
  -8  11   2      466.08      547.31     86.46 o 
  -7  11   2     1946.51     1894.59     79.73 o 
  -6  11   2      124.70      181.26     69.19 o 
  -5  11   2     4835.59     4662.96    214.96 o 
  -4  11   2     1636.48     1616.00     72.27 o 
  -3  11   2      696.59      713.37     65.22 o 
  -2  11   2     2962.74     2698.41    158.46 o 
  -1  11   2     2169.33     2213.05     90.92 o 
   0  11   2     3323.76     3242.71    339.62 o 
   1  11   2      428.75      430.44    114.99 o 
   2  11   2      115.80      231.87     69.53 o 
   3  11   2     2570.40     2622.70    141.73 o 
   4  11   2       61.94       35.66     74.34 o 
   5  11   2     2092.59     2061.08     87.36 o 
   6  11   2      102.80      185.47     69.11 o 
   7  11   2      395.40      524.14    110.98 o 
   8  11   2      489.01      461.47     73.13 o 
   9  11   2     1387.24     1263.21     88.38 o 
  10  11   2      111.50      212.82     86.63 o 
  11  11   2      134.91      140.06     90.92 o 
 -12  12   2        8.11        8.02    112.32 o 
 -11  12   2       66.19      -56.16    108.75 o 
 -10  12   2      144.25      254.05    103.40 o 
  -9  12   2      270.59      257.61    101.62 o 
  -8  12   2      547.06      659.63     87.36 o 
  -7  12   2     3860.40     3571.05     79.47 o 
  -6  12   2      978.95      967.28     75.98 o 
  -5  12   2     2407.07     2373.09     96.91 o 
  -4  12   2      378.65      379.83     60.57 o 
  -3  12   2     1972.08     1938.75     56.61 o 
  -2  12   2       28.36      -11.18     56.59 o 
  -1  12   2      903.30     1063.69    128.01 o 
   0  12   2      311.58      342.26     75.90 o 
   1  12   2     2428.23     2377.58    182.29 o 
   2  12   2     1642.86     1718.88    212.60 o 
   3  12   2     2266.25     2326.43     97.16 o 
   4  12   2      301.69      293.80    146.19 o 
   5  12   2      432.10      480.95     78.05 o 
   6  12   2      518.03      498.18    132.82 o 
   7  12   2     2033.59     1966.87     76.62 o 
   8  12   2        9.37       28.67     82.89 o 
   9  12   2      448.04      558.27    101.62 o 
  10  12   2       67.35      -23.02     98.05 o 
  11  12   2      156.90      237.04     96.30 o 
 -11  13   2        8.32      110.53     90.03 o 
 -10  13   2        4.95       68.64     87.36 o 
  -9  13   2       98.84      160.45    107.86 o 
  -8  13   2      512.41      437.67     87.36 o 
  -7  13   2       13.84      -45.25     79.30 o 
  -6  13   2        4.26       15.10     64.83 o 
  -5  13   2     4316.29     4097.61    113.22 o 
  -4  13   2      450.43      469.24     66.12 o 
  -3  13   2      561.92      548.89     51.95 o 
  -2  13   2       70.43      125.01     60.56 o 
  -1  13   2       13.31       82.50     61.54 o 
   0  13   2      960.90     1065.09     61.92 o 
   1  13   2       58.43       90.98     60.12 o 
   2  13   2     1370.12     1424.58    218.84 o 
   3  13   2      118.19      163.67     71.54 o 
   4  13   2      581.90      669.51    158.67 o 
   5  13   2      617.86      592.27     70.22 o 
   6  13   2      438.78      426.24     73.70 o 
   7  13   2      431.76      396.57     74.01 o 
   8  13   2      104.06      236.26    180.95 o 
   9  13   2      121.55      221.39     75.11 o 
  10  13   2       62.76       44.31     91.52 o 
 -10  14   2      370.92      376.17     90.92 o 
  -9  14   2      178.26      387.75    106.08 o 
  -8  14   2      131.97      328.03    108.75 o 
  -7  14   2      722.53      613.74     69.87 o 
  -6  14   2     1827.76     1684.06     66.24 o 
  -5  14   2       53.28       81.48     60.15 o 
  -4  14   2       14.15       62.62     47.96 o 
  -3  14   2      475.09      497.68     67.37 o 
  -2  14   2     1539.81     1562.53     56.61 o 
  -1  14   2      178.63      178.05     54.42 o 
   0  14   2     1282.64     1222.18     93.52 o 
   1  14   2      306.19      352.99     59.15 o 
   2  14   2      384.85      486.16     60.18 o 
   3  14   2       93.73      133.61     71.78 o 
   4  14   2       90.86       71.30     68.19 o 
   5  14   2       38.18       66.23     76.13 o 
   6  14   2      120.38      199.39     77.41 o 
   7  14   2      336.66      316.81     86.46 o 
   8  14   2       86.37      204.22     82.90 o 
   9  14   2      722.58      714.48     70.71 o 
  -9  15   2      519.00      303.07     89.14 o 
  -8  15   2      801.63      693.50    106.97 o 
  -7  15   2      353.39      359.78     76.57 o 
  -6  15   2       13.37       18.74     63.47 o 
  -5  15   2       16.29       77.00     49.42 o 
  -4  15   2     2236.56     2375.18     86.07 o 
  -3  15   2      567.83      584.01     51.20 o 
  -2  15   2      226.36      270.67     48.17 o 
  -1  15   2      363.89      332.17     59.84 o 
   0  15   2     2678.42     2437.90     93.48 o 
   1  15   2        6.83      105.49     59.86 o 
   2  15   2       93.45      127.23     55.85 o 
   3  15   2      719.25      779.70     56.35 o 
   4  15   2      235.28      228.31     60.40 o 
   5  15   2        3.06      116.23     61.69 o 
   6  15   2        1.89      129.19     62.51 o 
   7  15   2       13.69       -1.26     61.36 o 
   8  15   2       62.04       57.67     65.77 o 
  -8  16   2       89.54       62.67     92.58 o 
  -7  16   2      605.77      541.59     76.90 o 
  -6  16   2       34.55       77.76     51.23 o 
  -5  16   2      533.96      548.91     65.82 o 
  -4  16   2        6.74        6.44     51.91 o 
  -3  16   2        2.24       60.99     47.68 o 
  -2  16   2      242.69      358.43     51.13 o 
  -1  16   2     3091.45     3100.91     76.04 o 
   0  16   2        2.62       60.53     60.55 o 
   1  16   2        3.10       26.41     58.66 o 
   2  16   2       39.89       90.34     61.69 o 
   3  16   2      271.16      202.91     60.02 o 
   4  16   2      269.05      306.69     63.57 o 
   5  16   2        8.49       -0.01     80.89 o 
   6  16   2        4.47       44.21     60.75 o 
   7  16   2      151.41      182.06     63.80 o 
  -7  17   2        4.95       25.72     58.10 o 
  -6  17   2      103.31      106.30     52.71 o 
  -5  17   2      470.01      422.81     49.13 o 
  -4  17   2      154.58      217.91     51.60 o 
  -3  17   2     1803.08     1863.36     54.29 o 
  -2  17   2       51.42       82.74     53.42 o 
  -1  17   2        6.52       73.94     51.59 o 
   0  17   2       16.94      118.05     52.02 o 
   1  17   2     1359.58     1170.76     58.99 o 
   2  17   2       24.32       38.08     61.07 o 
   3  17   2        7.74        7.60     55.48 o 
   4  17   2        8.29       96.00     68.07 o 
   5  17   2      134.65      183.92     60.26 o 
   6  17   2        4.36       18.51     69.25 o 
  -5  18   2      231.32      198.02     56.38 o 
  -4  18   2       24.78       36.31     54.40 o 
  -3  18   2        5.88       72.57     50.13 o 
  -2  18   2      536.22      573.49     55.96 o 
  -1  18   2     1002.39      904.26     56.53 o 
   0  18   2      327.62      321.60     74.75 o 
   1  18   2      351.87      305.65     73.30 o 
   2  18   2       13.34       73.27     61.92 o 
   3  18   2       41.10       82.95     66.23 o 
   4  18   2      122.38      165.07     69.19 o 
  -2  19   2        0.57      109.43     63.28 o 
  -1  19   2        2.25       17.69     51.71 o 
   0  19   2      344.22      452.78     62.90 o 
   1  19   2        0.27       82.67     78.43 o 
 -15   0   3       63.75      214.82    125.69 o 
 -13   0   3     5122.86     4995.35    139.06 o 
 -11   0   3      691.92      608.82    126.58 o 
  -9   0   3     3159.92     2744.59    141.73 o 
  -7   0   3       37.29       75.77    139.95 o 
  -5   0   3       20.94       32.98    131.93 o 
  -3   0   3    48147.92    53716.38   1243.04 o 
  -1   0   3    20692.53    20925.14    196.96 o 
   1   0   3     2048.48     1536.18    126.45 o 
   3   0   3     4882.54     4303.63     96.75 o 
   5   0   3     2755.81     2868.83     90.76 o 
   7   0   3     2528.20     2470.51     85.71 o 
   9   0   3     2197.65     2201.98     78.13 o 
  11   0   3      294.11      355.53     79.20 o 
  13   0   3      762.43      732.80     81.46 o 
 -15   1   3      309.02      319.57     89.19 o 
 -14   1   3      169.89      239.63     83.04 o 
 -13   1   3      148.71      179.74     91.61 o 
 -12   1   3      251.08      352.01     90.34 o 
 -11   1   3     4891.65     4639.26     99.26 o 
 -10   1   3     2477.30     2319.83     92.65 o 
  -9   1   3      904.76      802.74     94.19 o 
  -8   1   3      190.80      199.93     88.36 o 
  -7   1   3     3092.43     3050.27    100.26 o 
  -6   1   3     2025.73     1879.94     89.53 o 
  -5   1   3    11648.25    13160.30    849.94 o 
  -4   1   3     5404.79     6355.58    133.25 o 
  -3   1   3     1679.75     1553.81     94.93 o 
  -2   1   3    12362.46    13198.19    259.25 o 
  -1   1   3     6493.16     6636.86    109.36 o 
   0   1   3     1018.21      899.56     92.53 o 
   1   1   3     7540.85     7714.71     98.05 o 
   2   1   3       10.51       18.15     74.76 o 
   3   1   3      343.92      205.23     73.17 o 
   4   1   3     1181.76     1178.34     64.02 o 
   5   1   3     3607.84     3616.84     65.87 o 
   6   1   3     1923.74     1786.33     54.58 o 
   7   1   3      664.46      627.54     56.03 o 
   8   1   3     1322.06     1304.10     55.25 o 
   9   1   3      360.30      343.00     55.66 o 
  10   1   3     1130.91     1121.90     55.03 o 
  11   1   3      877.75      893.27     54.32 o 
  12   1   3        7.64       71.57     55.68 o 
  13   1   3      390.60      418.48     53.34 o 
  14   1   3       14.39       97.26     56.57 o 
 -15   2   3      235.89      282.08     80.58 o 
 -14   2   3     1232.91     1224.28     88.13 o 
 -13   2   3      572.14      591.26     95.09 o 
 -12   2   3      846.00      871.12     84.14 o 
 -11   2   3     1168.99     1242.79     88.45 o 
 -10   2   3     1434.22     1389.70     98.03 o 
  -9   2   3      286.85      306.24     94.30 o 
  -8   2   3     6287.73     5561.36    109.15 o 
  -7   2   3     3404.54     3482.19    142.76 o 
  -6   2   3     2088.33     2000.63     96.64 o 
  -5   2   3     1363.27     1404.75    147.78 o 
  -4   2   3     5962.42     6419.53    340.07 o 
  -3   2   3       38.04       55.70    106.82 o 
  -2   2   3      155.08      318.78     90.35 o 
  -1   2   3      267.53      450.98     99.40 o 
   0   2   3      564.06      824.22     90.89 o 
   1   2   3     2495.07     2535.79     81.16 o 
   2   2   3     9746.94     9498.83    122.95 o 
   3   2   3     1649.91     1552.68     63.09 o 
   4   2   3     3456.15     3070.25     67.01 o 
   5   2   3      236.38      230.34     57.86 o 
   6   2   3      568.22      613.08     53.22 o 
   7   2   3       97.36      120.92     53.91 o 
   8   2   3     2657.31     2568.88     55.71 o 
   9   2   3      945.39      945.07     55.48 o 
  10   2   3      203.00      213.87     51.36 o 
  11   2   3      199.93      222.92     52.03 o 
  12   2   3      128.99      191.43     55.23 o 
  13   2   3      170.27      158.28     56.63 o 
  14   2   3        1.85       60.46     54.59 o 
 -15   3   3       15.11        7.74     80.34 o 
 -14   3   3       66.57      119.63     84.01 o 
 -13   3   3        0.55        4.20     76.23 o 
 -12   3   3      944.62      985.88     79.37 o 
 -11   3   3       12.95       60.02     76.97 o 
 -10   3   3      800.01      892.33     83.63 o 
  -9   3   3      943.44      985.41     90.87 o 
  -8   3   3     2260.60     2165.01    115.30 o 
  -7   3   3     2031.65     2034.49     96.73 o 
  -6   3   3     4393.16     4067.41    131.03 o 
  -4   3   3      510.16      760.29    111.13 o 
  -3   3   3      249.72      253.15     96.65 o 
  -2   3   3     3482.14     4093.19    192.22 o 
  -1   3   3      192.97      264.98     78.25 o 
   0   3   3     5897.98     5867.89    234.68 o 
   1   3   3       12.29        7.76     81.63 o 
   2   3   3     9127.34     9599.88    211.52 o 
   3   3   3     6945.48     6922.15     89.14 o 
   4   3   3     1654.84     1728.70     66.17 o 
   5   3   3       34.74       44.70     59.81 o 
   6   3   3     3576.22     3336.69     60.06 o 
   7   3   3     4171.57     4121.00     65.23 o 
   8   3   3      155.51      221.73     54.80 o 
   9   3   3     1695.00     1657.69     52.56 o 
  10   3   3     1917.07     1925.38     52.22 o 
  11   3   3      928.80      925.21     56.56 o 
  12   3   3       24.25      -13.88     55.73 o 
  13   3   3      469.40      526.10     57.12 o 
  14   3   3      316.84      268.73     59.63 o 
 -15   4   3     1088.61     1091.06    113.21 o 
 -14   4   3       22.21       59.46     91.32 o 
 -13   4   3      676.87      754.14     87.75 o 
 -12   4   3       21.51       45.06     84.00 o 
 -11   4   3       38.87       82.20     85.62 o 
 -10   4   3      200.96      257.15     93.09 o 
  -9   4   3     3076.97     2753.50    118.55 o 
  -8   4   3     3418.95     3552.19    120.34 o 
  -7   4   3       86.30      110.53    108.75 o 
  -6   4   3     3078.27     3095.80    123.01 o 
  -3   4   3       49.60       87.62     97.71 o 
  -2   4   3     7302.45     8030.95    283.11 o 
  -1   4   3     1636.26     1890.63     83.89 o 
   0   4   3     1278.35     1549.50     75.96 o 
   1   4   3      407.07      324.91     66.55 o 
   2   4   3      526.15      513.61     70.27 o 
   3   4   3     1868.71     1849.11     74.11 o 
   4   4   3      587.93      620.49     60.20 o 
   5   4   3     4593.07     4437.44     61.96 o 
   6   4   3       32.60       89.81     55.72 o 
   7   4   3     4846.57     4556.82     60.47 o 
   8   4   3       36.52      103.32     56.27 o 
   9   4   3      545.86      639.64     56.26 o 
  10   4   3        8.90       52.85     51.72 o 
  11   4   3        0.75       73.72     52.91 o 
  12   4   3      305.14      335.50     52.65 o 
  13   4   3        4.20       25.60     57.25 o 
  14   4   3        5.77       85.30     65.20 o 
 -15   5   3      122.83       75.77    111.42 o 
 -14   5   3        0.99       76.66    120.34 o 
 -13   5   3       55.15      127.47    103.40 o 
 -12   5   3      534.97      610.60    106.97 o 
 -11   5   3     1150.46     1239.03    110.53 o 
 -10   5   3      400.10      449.26    106.97 o 
  -9   5   3      435.46      383.30    107.86 o 
  -8   5   3       51.56      180.06    109.64 o 
  -7   5   3     5764.35     5219.98    120.34 o 
  -6   5   3        5.80     -113.21    113.21 o 
  -4   5   3      348.09      310.20    234.44 o 
  -3   5   3    11024.42    11516.26    645.74 o 
  -2   5   3       72.12      113.77     83.89 o 
  -1   5   3      718.10      747.94     82.16 o 
   0   5   3    12808.05    14076.84    752.41 o 
   1   5   3       13.23       45.60     68.83 o 
   2   5   3       27.27       93.27     61.26 o 
   3   5   3      559.53      546.46     65.84 o 
   4   5   3     3323.93     3333.07     67.48 o 
   5   5   3      156.38      156.48     54.20 o 
   6   5   3     1847.35     1924.63     60.56 o 
   7   5   3     3331.61     3221.44     76.81 o 
   8   5   3      845.97      880.16     55.47 o 
   9   5   3     1485.98     1512.81     50.37 o 
  10   5   3      382.98      425.30     53.78 o 
  11   5   3      418.18      517.95     56.21 o 
  12   5   3      425.32      441.70     52.70 o 
  13   5   3       18.53       33.83     56.53 o 
 -15   6   3       25.40      131.93    109.64 o 
 -14   6   3      659.21      764.81    107.86 o 
 -13   6   3      214.05      196.11    105.18 o 
 -12   6   3        0.78      -39.22    105.18 o 
 -11   6   3        2.87       -5.35     82.01 o 
 -10   6   3     2111.67     1976.21     92.70 o 
  -9   6   3     1163.17      984.09     90.03 o 
  -8   6   3      678.55      723.81    106.97 o 
  -7   6   3     1288.43     1322.82    106.97 o 
  -6   6   3      523.66      599.01    114.10 o 
  -5   6   3     3022.29     2544.92    106.97 o 
  -4   6   3     3483.38     3484.44    203.24 o 
  -3   6   3       35.08       10.74     85.89 o 
  -2   6   3      882.17      860.39     84.52 o 
  -1   6   3     1348.62     1275.41     71.87 o 
   0   6   3      965.27      888.39     62.68 o 
   1   6   3     2696.95     3031.22    105.12 o 
   2   6   3     3148.77     3271.42    142.17 o 
   3   6   3     2121.89     2214.15     84.13 o 
   4   6   3     1532.60     1511.32     56.12 o 
   5   6   3     1908.65     1833.62     56.65 o 
   6   6   3      369.91      340.91     52.35 o 
   7   6   3      109.31      124.69     54.90 o 
   8   6   3      615.09      626.40     50.25 o 
   9   6   3      152.59      196.41     51.54 o 
  10   6   3      530.41      600.78     51.79 o 
  11   6   3      196.02      242.78     51.82 o 
  12   6   3      471.86      510.38     54.89 o 
  13   6   3       70.74      158.66     56.54 o 
 -14   7   3      415.41      404.69    109.64 o 
 -13   7   3      363.18      372.60    108.75 o 
 -12   7   3     2037.67     1800.61     93.60 o 
 -11   7   3        3.75      -70.42    104.29 o 
 -10   7   3      196.13      170.26     90.92 o 
  -9   7   3      145.13      174.71    114.10 o 
  -8   7   3       41.97       90.92    106.08 o 
  -7   7   3      132.14      123.90     87.36 o 
  -6   7   3      786.74      909.22    112.32 o 
  -5   7   3        9.55       39.20     77.80 o 
  -4   7   3        2.09       46.35    154.21 o 
  -3   7   3      684.75      656.50     93.72 o 
  -2   7   3     3490.59     3594.78    190.10 o 
  -1   7   3      451.72      524.80     66.23 o 
   0   7   3       32.09       44.52     69.47 o 
   1   7   3     6203.63     6583.23    290.65 o 
   2   7   3    12115.49    12606.24    486.60 o 
   3   7   3     1977.91     1883.88     53.76 o 
   4   7   3      186.21      164.93     53.25 o 
   5   7   3      307.76      259.85     54.18 o 
   6   7   3     3559.33     3529.95     72.71 o 
   7   7   3      592.63      645.57     57.55 o 
   8   7   3      554.31      576.56     51.96 o 
   9   7   3      471.00      513.82     56.52 o 
  10   7   3      641.19      662.19     48.60 o 
  11   7   3      490.07      549.42     50.57 o 
  12   7   3      183.74      204.56     53.56 o 
  13   7   3      105.76      152.32     58.67 o 
 -14   8   3      268.96      331.60     91.81 o 
 -13   8   3      929.59     1050.06     90.03 o 
 -12   8   3        1.52        9.81     99.84 o 
 -11   8   3       76.14      270.09    104.29 o 
 -10   8   3      576.49      670.32    105.18 o 
  -9   8   3     1369.84     1425.33     90.92 o 
  -8   8   3      112.70      143.51    104.29 o 
  -7   8   3      155.94      188.97    108.75 o 
  -6   8   3     1037.27      870.00     91.81 o 
  -5   8   3       40.61       97.04     71.43 o 
  -4   8   3     1627.86     1553.69    153.32 o 
  -3   8   3       72.45      173.14     75.52 o 
  -2   8   3     1046.70     1105.81    102.96 o 
  -1   8   3      566.21      579.57     69.62 o 
   0   8   3    22151.35    21685.82    836.44 o 
   1   8   3      131.01      122.71     55.24 o 
   2   8   3        6.30       45.53     54.81 o 
   3   8   3      723.68      702.59     55.92 o 
   4   8   3      628.33      716.91     53.09 o 
   5   8   3       21.54       72.98     52.07 o 
   6   8   3      515.93      531.47     54.51 o 
   7   8   3        7.65       30.16     52.94 o 
   8   8   3       13.95       66.16     60.08 o 
   9   8   3     1827.12     1903.88     73.34 o 
  10   8   3        0.80      137.30     56.87 o 
  11   8   3        1.44      108.14     56.64 o 
  12   8   3     1092.90     1125.45     62.14 o 
 -14   9   3       11.63      106.97    112.32 o 
 -13   9   3        6.81      122.12     86.46 o 
 -12   9   3      258.96      229.09     90.03 o 
 -11   9   3      565.55      590.99     88.25 o 
 -10   9   3       42.70      -76.66     84.68 o 
  -9   9   3       60.21      -26.74     81.12 o 
  -8   9   3      538.95      581.19     87.36 o 
  -7   9   3      655.51      659.63     89.14 o 
  -6   9   3      128.88      151.24     90.36 o 
  -5   9   3     1068.50     1080.99     71.04 o 
  -4   9   3      586.70      606.49     87.63 o 
  -3   9   3     1806.87     1870.74    111.42 o 
  -2   9   3     1011.21      967.52     84.49 o 
  -1   9   3       27.60       82.09     78.76 o 
   0   9   3     2605.66     2667.91    123.12 o 
   1   9   3     9294.92     8967.95    426.64 o 
   2   9   3       88.66      130.25     62.89 o 
   3   9   3      430.20      433.83     59.52 o 
   4   9   3        1.29       17.40     50.97 o 
   5   9   3      909.51      951.09     50.47 o 
   6   9   3     3630.35     3621.18     83.48 o 
   7   9   3      131.73       97.81     54.29 o 
   8   9   3       77.34       39.29     57.47 o 
   9   9   3       19.07       86.33     50.39 o 
  10   9   3       88.18      168.12     56.43 o 
  11   9   3      480.89      561.31     58.69 o 
  12   9   3      130.61      136.44     75.56 o 
 -13  10   3       59.17      192.54    109.64 o 
 -12  10   3      143.43      105.18    107.86 o 
 -11  10   3      841.00      986.77     90.92 o 
 -10  10   3      265.40      333.38    102.51 o 
  -9  10   3       30.72      345.86    101.62 o 
  -8  10   3     1223.17     1160.59     91.81 o 
  -7  10   3      417.45      357.45     88.25 o 
  -6  10   3       36.53       83.44     72.75 o 
  -5  10   3     2162.32     2167.14    109.50 o 
  -4  10   3      520.91      627.42     57.44 o 
  -3  10   3       61.16      103.47     68.00 o 
  -2  10   3     1293.94     1420.04    122.57 o 
  -1  10   3     4971.67     5048.53    406.92 o 
   0  10   3     1422.56     1522.97    116.77 o 
   1  10   3     1941.92     2019.46    196.11 o 
   2  10   3      104.74       91.72     60.31 o 
   3  10   3      234.51      281.74     60.14 o 
   4  10   3     2513.94     2392.68     78.41 o 
   5  10   3     2087.61     2016.55     59.41 o 
   6  10   3      472.82      470.64     53.56 o 
   7  10   3      275.79      277.31     52.19 o 
   8  10   3     1375.35     1317.23     81.37 o 
   9  10   3      828.73      805.78     54.55 o 
  10  10   3       75.30      155.13     62.98 o 
  11  10   3      443.32      493.66     65.67 o 
  12  10   3      447.07      543.53     81.59 o 
 -13  11   3        1.19      106.08     90.92 o 
 -12  11   3      221.67      222.85    108.75 o 
 -11  11   3      276.00      165.80     85.57 o 
 -10  11   3       59.02      134.60    101.62 o 
  -9  11   3       22.21       42.79     99.84 o 
  -8  11   3      735.93      519.68     88.25 o 
  -7  11   3        2.11      132.82    105.18 o 
  -6  11   3      393.60      377.81     72.82 o 
  -5  11   3        0.02      102.32     74.04 o 
  -4  11   3     1599.18     1678.59     94.57 o 
  -3  11   3     3303.41     3175.96    263.03 o 
  -2  11   3      212.90      288.62     65.96 o 
  -1  11   3      145.85      145.80     74.88 o 
   0  11   3       12.18      -15.76     74.88 o 
   1  11   3      443.47      393.80     75.63 o 
   2  11   3      469.69      499.34     78.44 o 
   3  11   3      519.32      507.95     97.61 o 
   4  11   3        0.71      -18.50     78.00 o 
   5  11   3      150.91       89.65     54.64 o 
   6  11   3     4458.76     4429.92     61.90 o 
   7  11   3       73.95      150.17    109.20 o 
   8  11   3      361.74      383.17     73.35 o 
   9  11   3       22.25       33.32     80.53 o 
  10  11   3      116.82      138.71     72.21 o 
  11  11   3       63.96      158.63    101.62 o 
 -12  12   3      123.68      147.08    109.64 o 
 -11  12   3       54.91      142.62    106.08 o 
 -10  12   3       58.99      -24.96    103.40 o 
  -9  12   3        0.55      -38.33     88.25 o 
  -8  12   3     1570.77     1567.06     88.25 o 
  -7  12   3       10.13      -66.08     73.88 o 
  -6  12   3     4595.26     4320.45    132.76 o 
  -5  12   3      487.09      512.12     52.42 o 
  -4  12   3     1719.08     1823.12     76.94 o 
  -3  12   3     1679.40     1646.48     61.29 o 
  -2  12   3     2182.43     2190.12     78.38 o 
  -1  12   3      247.56      303.39     78.04 o 
   0  12   3     2454.71     2521.06    165.35 o 
   1  12   3      328.14      254.12     65.94 o 
   2  12   3       48.32       28.59     66.24 o 
   3  12   3      491.63      511.76     95.82 o 
   4  12   3     3871.22     3672.96    181.84 o 
   5  12   3       59.33       -2.38     73.62 o 
   6  12   3      305.48      297.05     72.41 o 
   7  12   3        6.62      -53.19     79.05 o 
   8  12   3     1364.92     1300.97     84.58 o 
   9  12   3      379.48      372.99     83.94 o 
  10  12   3      330.33      381.14     74.76 o 
  11  12   3       44.61      -67.75    109.64 o 
 -11  13   3       55.58      180.95     90.03 o 
 -10  13   3       25.35      113.21     85.57 o 
  -9  13   3        4.10       32.09    103.40 o 
  -8  13   3     1098.68     1148.11    108.75 o 
  -7  13   3      395.82      325.81     73.84 o 
  -6  13   3      122.73      201.29     53.64 o 
  -5  13   3        7.79       40.40     53.99 o 
  -4  13   3     1392.77     1360.88     84.53 o 
  -3  13   3     1958.54     1980.56    126.25 o 
  -2  13   3      490.03      509.29     69.20 o 
  -1  13   3      832.19      875.58     75.77 o 
   0  13   3       73.22      174.89     60.17 o 
   1  13   3      429.04      562.15     66.88 o 
   2  13   3     1558.14     1576.43    108.75 o 
   3  13   3     1428.74     1508.22    173.38 o 
   4  13   3      660.04      635.56     73.11 o 
   5  13   3      360.96      390.77     73.74 o 
   6  13   3      543.02      498.93     77.79 o 
   7  13   3       23.10       24.82     69.68 o 
   8  13   3      447.09      517.62     72.93 o 
   9  13   3       62.94      -15.94     87.57 o 
  10  13   3      141.66      100.20     86.73 o 
 -10  14   3       67.03      136.38    110.53 o 
  -9  14   3        6.69       20.50    105.18 o 
  -8  14   3      368.32      377.95     85.57 o 
  -7  14   3      573.20      606.26     63.91 o 
  -6  14   3      658.19      615.88     59.90 o 
  -5  14   3      898.98      953.46     60.63 o 
  -4  14   3        1.99       78.32     50.45 o 
  -3  14   3       26.43      102.43     49.45 o 
  -2  14   3      188.79      217.21     56.22 o 
  -1  14   3     1280.97     1259.66     62.27 o 
   0  14   3      470.81      468.69     72.65 o 
   1  14   3     3672.46     3639.64    289.70 o 
   2  14   3      260.58      304.46     66.24 o 
   3  14   3      402.90      474.88     77.15 o 
   4  14   3        8.53       90.36     72.17 o 
   5  14   3      458.19      561.37     72.00 o 
   6  14   3       19.00      -50.65     76.76 o 
   7  14   3       25.00       89.21     68.73 o 
   8  14   3       12.69       21.76    113.21 o 
   9  14   3      138.59      128.94     77.28 o 
  -9  15   3       75.63       39.90     99.39 o 
  -8  15   3      490.61      430.39     67.43 o 
  -7  15   3      304.26      337.83     58.73 o 
  -6  15   3       26.66       60.98     51.26 o 
  -5  15   3      724.44      686.03     55.97 o 
  -4  15   3        0.81      -51.53     51.53 o 
  -3  15   3     1918.81     1936.33     74.37 o 
  -2  15   3     1058.24     1094.94     74.66 o 
  -1  15   3      377.01      397.86     58.65 o 
   0  15   3      398.23      359.76     55.61 o 
   1  15   3      368.62      455.46     59.15 o 
   2  15   3       23.85       50.16     65.05 o 
   3  15   3       78.52      125.00     78.15 o 
   4  15   3       26.00       63.33     72.45 o 
   5  15   3       99.37       24.93    105.18 o 
   6  15   3      289.82      318.73     70.39 o 
   7  15   3        1.42       23.51     82.64 o 
   8  15   3       20.37      162.74     83.43 o 
  -8  16   3      425.34      437.58     94.93 o 
  -7  16   3      208.37      236.64     52.74 o 
  -6  16   3      109.78      145.97     51.01 o 
  -5  16   3       43.90       96.43     54.86 o 
  -4  16   3     1219.61     1168.52     48.79 o 
  -3  16   3       59.18       62.26     52.24 o 
  -2  16   3       33.23      -30.59     54.84 o 
  -1  16   3      562.87      558.59     60.53 o 
   0  16   3     4262.64     4187.80    111.37 o 
   1  16   3       66.36      129.26     52.04 o 
   2  16   3      238.41      256.06     55.90 o 
   3  16   3       66.11      169.39     59.34 o 
   4  16   3      361.03      365.33     65.00 o 
   5  16   3       57.19      131.91     63.84 o 
   6  16   3       20.08      130.28     67.62 o 
   7  16   3        7.02       83.38     65.02 o 
  -7  17   3      115.96      146.86     60.22 o 
  -6  17   3       47.99       64.05     59.89 o 
  -5  17   3        0.64       68.13     48.84 o 
  -4  17   3      281.41      239.87     57.05 o 
  -3  17   3       61.85      134.02     50.43 o 
  -2  17   3     1975.92     1917.87     62.67 o 
  -1  17   3        0.19       83.21     60.03 o 
   0  17   3      152.93      138.80     61.07 o 
   1  17   3       52.82       57.74     61.40 o 
   2  17   3      751.61      754.29     63.43 o 
   3  17   3      129.80      176.52     61.58 o 
   4  17   3       21.11      103.46     68.96 o 
   5  17   3        7.87       47.63     67.99 o 
  -5  18   3      887.89      943.09     80.28 o 
  -4  18   3      208.72      212.75     58.45 o 
  -3  18   3       13.37       78.74     52.11 o 
  -2  18   3        3.08       41.71     59.70 o 
  -1  18   3      745.40      752.29     51.59 o 
   0  18   3      409.49      425.69     69.85 o 
   1  18   3      509.19      460.64     80.31 o 
   2  18   3      142.71      122.85     62.94 o 
   3  18   3      232.39      184.13     63.47 o 
 -14   0   4      517.77      605.15     91.50 o 
 -12   0   4     2241.12     2570.13    278.11 o 
 -10   0   4     7302.50     6869.75    659.18 o 
  -8   0   4     2712.30     2435.17    211.71 o 
  -6   0   4     6358.18     7107.94    179.17 o 
  -4   0   4     1907.30     2088.20    104.93 o 
  -2   0   4    12523.38    12297.68    244.69 o 
   0   0   4    13586.63    13837.67    134.56 o 
   2   0   4      127.80      115.02     83.72 o 
   4   0   4      283.46      602.72     86.65 o 
   6   0   4      267.27      290.96     77.21 o 
   8   0   4      294.72      280.32     76.26 o 
  10   0   4     3857.40     3756.29     97.16 o 
  12   0   4     1106.11     1132.78     75.63 o 
 -15   1   4      466.78      532.84     66.09 o 
 -14   1   4     1270.35     1349.24     67.16 o 
 -13   1   4        5.42       88.34     75.71 o 
 -12   1   4      837.01      966.29     75.25 o 
 -11   1   4     1156.21     1277.30     76.48 o 
 -10   1   4     3928.79     3696.38    232.95 o 
  -9   1   4      753.55      775.40     80.64 o 
  -8   1   4      127.91       86.20     61.66 o 
  -7   1   4     6108.23     6338.17    263.24 o 
  -6   1   4      376.32      676.20    109.23 o 
  -5   1   4     8684.03     9449.69    198.33 o 
  -4   1   4    11894.76    12333.65    117.73 o 
  -3   1   4     2942.32     2747.73     86.94 o 
  -2   1   4      207.61      395.48     81.33 o 
  -1   1   4     2587.08     2780.39     89.18 o 
   0   1   4     3558.80     3939.28     84.64 o 
   1   1   4     3515.24     3185.81     77.07 o 
   2   1   4     9722.42     9517.71     78.53 o 
   3   1   4     3831.26     3728.40     67.13 o 
   4   1   4      472.17      563.27     58.14 o 
   5   1   4      338.55      351.30     51.21 o 
   6   1   4      386.86      424.99     52.05 o 
   7   1   4     1737.80     1629.29     56.42 o 
   8   1   4     1533.93     1547.77     55.92 o 
   9   1   4       36.58       89.39     54.27 o 
  10   1   4       30.57       78.23     51.02 o 
  11   1   4      203.29      292.46     52.70 o 
  12   1   4     1380.90     1424.10     55.56 o 
  13   1   4      239.97      250.05     55.19 o 
 -15   2   4       62.29      142.85     66.95 o 
 -14   2   4      134.61      224.58     82.86 o 
 -13   2   4      902.12      981.77     81.04 o 
 -12   2   4      630.41      663.84     77.83 o 
 -11   2   4     1807.08     1831.28     77.24 o 
 -10   2   4     1357.06     1325.26     78.89 o 
  -9   2   4     4501.10     4333.25    254.27 o 
  -8   2   4      279.51      321.71     78.57 o 
  -7   2   4    12972.75    13057.79    606.38 o 
  -6   2   4      566.06      659.49     84.44 o 
  -5   2   4     4789.90     5550.18    284.35 o 
  -4   2   4     2173.70     2410.18     91.89 o 
  -3   2   4    19713.71    21693.19    551.96 o 
  -2   2   4     6330.70     6456.24    211.52 o 
  -1   2   4       12.31       44.82     83.49 o 
   0   2   4     1368.47     1578.02     84.30 o 
   1   2   4     3446.30     3799.70     75.85 o 
   2   2   4     2466.69     2538.22     67.12 o 
   3   2   4      646.64      567.67     62.97 o 
   4   2   4      159.46      135.89     56.45 o 
   5   2   4     4314.56     4023.45     75.48 o 
   6   2   4        0.19        2.02     54.57 o 
   7   2   4       65.26       52.97     52.51 o 
   8   2   4     1199.18     1296.44     55.70 o 
   9   2   4     1633.05     1646.54     56.22 o 
  10   2   4       30.78       52.76     51.34 o 
  11   2   4      230.21      258.95     51.91 o 
  12   2   4       10.53       53.14     53.43 o 
  13   2   4       56.16       80.20     53.81 o 
 -15   3   4      167.49      197.34     88.17 o 
 -14   3   4      716.62      592.54     84.35 o 
 -13   3   4       11.49       30.72     79.84 o 
 -12   3   4      114.00      153.31     79.43 o 
 -11   3   4      336.83      360.46     87.75 o 
 -10   3   4      300.16      361.56     90.14 o 
  -9   3   4     5164.04     4782.37    245.21 o 
  -8   3   4      561.01      490.72     89.88 o 
  -7   3   4     3227.18     3029.12     97.96 o 
  -6   3   4     9922.70    10878.86    619.67 o 
  -5   3   4     4946.57     4991.16    408.26 o 
  -4   3   4      303.61      309.71     85.63 o 
  -3   3   4        3.43      100.98     73.80 o 
  -2   3   4     3635.86     3897.24    148.60 o 
  -1   3   4     3274.89     3819.08    153.11 o 
   0   3   4      769.05      840.23     70.10 o 
   1   3   4       58.27       50.35     68.00 o 
   2   3   4     1645.44     1665.15     67.04 o 
   3   3   4     3747.90     3635.58    111.66 o 
   4   3   4     1811.16     1872.70     62.33 o 
   5   3   4      177.47      198.24     55.97 o 
   6   3   4     1722.87     1652.20     53.25 o 
   7   3   4     4470.87     4187.93     97.53 o 
   8   3   4     8486.09     8357.54     90.71 o 
   9   3   4        5.62       13.27     49.50 o 
  10   3   4     1142.90     1164.14     51.58 o 
  11   3   4     1833.09     1930.99     51.36 o 
  12   3   4       14.62       89.93     53.52 o 
  13   3   4       76.23       46.72     50.53 o 
 -15   4   4       13.72      -12.48    123.01 o 
 -14   4   4      893.03      903.87    109.64 o 
 -13   4   4        4.81       39.22    105.18 o 
 -12   4   4      189.32      279.00    106.08 o 
 -11   4   4        0.64      120.34    104.29 o 
 -10   4   4        7.72      111.42    105.18 o 
  -9   4   4      196.54       96.27    111.42 o 
  -8   4   4     6319.91     5598.82    126.58 o 
  -7   4   4      502.24      487.59    109.64 o 
  -6   4   4     2912.08     3242.88    122.12 o 
  -5   4   4     5278.48     5818.56    238.89 o 
  -4   4   4     2898.46     2991.94    140.87 o 
  -3   4   4      412.03      449.68     86.50 o 
  -2   4   4      550.59      519.45     71.03 o 
  -1   4   4      535.13      718.65     66.48 o 
   0   4   4     1759.96     1793.19     67.36 o 
   1   4   4     6721.55     7089.06    255.01 o 
   2   4   4       56.93      125.39     60.83 o 
   3   4   4     1005.10     1087.23     60.50 o 
   4   4   4      493.44      483.09     53.13 o 
   5   4   4       87.68      190.10     54.54 o 
   6   4   4     4316.41     4227.30     59.94 o 
   7   4   4     1328.41     1288.63     55.33 o 
   8   4   4     1690.62     1652.61     53.72 o 
   9   4   4      188.66      225.12     48.36 o 
  10   4   4      265.83      309.37     50.71 o 
  11   4   4      118.84      226.36     51.36 o 
  12   4   4      127.22      145.91     54.12 o 
  13   4   4      134.00      137.34     57.97 o 
 -15   5   4        7.44       37.44    107.86 o 
 -14   5   4      259.31      231.76    103.40 o 
 -13   5   4       44.59      177.39    106.08 o 
 -12   5   4      564.84      672.11    105.18 o 
 -11   5   4      306.14      329.81    103.40 o 
 -10   5   4     1259.04     1159.70    108.75 o 
  -9   5   4       17.12      146.19    105.18 o 
  -8   5   4      441.96      400.23    107.86 o 
  -7   5   4        2.43        9.81    103.40 o 
  -6   5   4     6921.07     7668.62    131.93 o 
  -5   5   4       17.40       11.59    118.55 o 
  -4   5   4      263.04      272.89     89.07 o 
  -3   5   4     4212.93     4383.22    199.45 o 
  -2   5   4     4633.25     4832.58    213.55 o 
  -1   5   4     2578.92     2841.60    161.47 o 
   0   5   4       92.20      132.23     62.21 o 
   1   5   4     6364.39     6638.48    211.39 o 
   2   5   4      295.52      370.28     56.03 o 
   3   5   4       47.10      120.54     53.27 o 
   4   5   4     1928.16     1822.75     56.10 o 
   5   5   4     1621.83     1531.12     60.05 o 
   6   5   4     1557.91     1546.47     54.85 o 
   7   5   4     1382.33     1342.57     56.14 o 
   8   5   4     1569.64     1548.27     56.33 o 
   9   5   4      100.68       90.96     53.19 o 
  10   5   4       98.47      219.33     53.96 o 
  11   5   4        2.60       54.03     52.02 o 
  12   5   4      173.82      148.99     54.92 o 
  13   5   4      375.20      367.31     58.51 o 
 -15   6   4       18.88        6.24    108.75 o 
 -14   6   4       52.62       40.11    106.08 o 
 -13   6   4     1558.24     1593.80    108.75 o 
 -12   6   4      584.69      541.96    102.51 o 
 -11   6   4      136.68      261.18     85.57 o 
 -10   6   4       90.35      138.17    106.97 o 
  -9   6   4     2154.95     1955.71    113.21 o 
  -8   6   4      222.37      262.07    104.29 o 
  -7   6   4      472.01      415.39    107.86 o 
  -6   6   4     1089.84     1114.24     90.92 o 
  -5   6   4     1081.74     1088.61    104.14 o 
  -4   6   4     2914.50     2828.15    152.69 o 
  -3   6   4     2563.01     2579.95    118.56 o 
  -2   6   4       17.91       53.88     79.56 o 
  -1   6   4      700.97      731.43     57.59 o 
   0   6   4     1518.18     1492.47     65.41 o 
   1   6   4       35.29       50.98     56.99 o 
   2   6   4     7503.48     8038.02    311.72 o 
   3   6   4     4223.31     4259.72    123.96 o 
   4   6   4     1570.06     1767.37     55.95 o 
   5   6   4     1395.84     1408.79     52.61 o 
   6   6   4     4710.78     4753.97    118.50 o 
   7   6   4       75.20      114.37     53.69 o 
   8   6   4      352.67      298.26     50.19 o 
   9   6   4     1056.49     1038.50     51.33 o 
  10   6   4      118.80      140.37     51.30 o 
  11   6   4     1312.94     1341.15     52.49 o 
  12   6   4       59.05       59.15     52.48 o 
  13   6   4      103.18      108.37     55.13 o 
 -14   7   4        0.59       76.66    109.64 o 
 -13   7   4      302.47      364.58    106.97 o 
 -12   7   4        1.09        6.24     84.68 o 
 -11   7   4      845.63      827.21     87.36 o 
 -10   7   4        0.80       39.22     84.68 o 
  -9   7   4     1694.11     1641.94    109.64 o 
  -8   7   4       29.54       40.11    108.75 o 
  -7   7   4      400.00      465.31    105.18 o 
  -6   7   4       37.72       38.10     75.90 o 
  -5   7   4     6811.05     7868.51    603.47 o 
  -4   7   4     1285.82     1253.28    102.51 o 
  -3   7   4      767.09      698.42     69.22 o 
  -2   7   4     1114.96     1087.08     96.76 o 
  -1   7   4    17446.37    17733.81    533.36 o 
   0   7   4      385.04      380.18     51.90 o 
   1   7   4      273.28      394.62     53.77 o 
   2   7   4     2332.25     2516.47     99.33 o 
   3   7   4     7100.08     7181.72    233.26 o 
   4   7   4     4439.51     4310.16    165.72 o 
   5   7   4      145.19      119.39     51.11 o 
   6   7   4     1319.22     1253.58     54.27 o 
   7   7   4      963.42      960.40     52.52 o 
   8   7   4      558.09      563.54     53.68 o 
   9   7   4      833.89      853.27     51.29 o 
  10   7   4       23.39       94.68     48.43 o 
  11   7   4      586.41      613.12     56.50 o 
  12   7   4      164.01      242.79     52.36 o 
 -14   8   4       12.86      129.25     90.03 o 
 -13   8   4      395.51      383.30    108.75 o 
 -12   8   4     1084.81      976.96     88.25 o 
 -11   8   4      752.37      699.74    106.08 o 
 -10   8   4      173.19       64.18    105.18 o 
  -9   8   4      661.36      742.53     89.14 o 
  -8   8   4     1774.19     1543.89     89.14 o 
  -7   8   4       43.85       50.81     87.36 o 
  -6   8   4      307.28      447.98     96.27 o 
  -5   8   4     4782.35     4997.06    311.54 o 
  -4   8   4      261.58      345.45     84.99 o 
  -3   8   4     1557.10     1698.88    222.40 o 
  -2   8   4      440.79      497.55     71.87 o 
  -1   8   4      100.42      135.83     67.64 o 
   0   8   4      333.40      341.19     58.10 o 
   1   8   4     4343.99     4124.53    148.35 o 
   2   8   4       17.92       10.15     56.87 o 
   3   8   4      133.06      133.37     55.14 o 
   4   8   4     2347.31     2386.11     52.17 o 
   5   8   4     1047.73     1103.38     50.85 o 
   6   8   4        1.02       21.56     55.68 o 
   7   8   4      457.98      481.12     49.28 o 
   8   8   4      559.47      700.79     63.04 o 
   9   8   4      488.47      530.81     51.47 o 
  10   8   4     2052.23     2107.24     82.73 o 
  11   8   4        0.86       52.00     50.14 o 
  12   8   4        2.21       79.84     59.73 o 
 -14   9   4      728.76      702.41     94.49 o 
 -13   9   4      276.15      301.29    106.97 o 
 -12   9   4        0.10      113.21    108.75 o 
 -11   9   4        7.19      -26.74    105.18 o 
 -10   9   4     1035.40     1050.06     88.25 o 
  -9   9   4      162.52      237.11    105.18 o 
  -8   9   4        6.35       32.98    105.18 o 
  -7   9   4      116.07      127.47    107.86 o 
  -6   9   4      964.71     1009.34     64.33 o 
  -5   9   4        4.72       -5.25     67.06 o 
  -4   9   4       93.75      128.67     82.45 o 
  -3   9   4     1366.48     1372.78     84.96 o 
  -2   9   4     3403.12     3326.07    171.51 o 
  -1   9   4     4275.68     4176.29    140.59 o 
   0   9   4     2454.61     2308.18    103.46 o 
   1   9   4       58.08      125.14     53.05 o 
   2   9   4      144.03      178.07     54.66 o 
   3   9   4      797.67      686.70     49.57 o 
   4   9   4      318.65      378.64     49.65 o 
   5   9   4       10.92       26.86     50.31 o 
   6   9   4      370.51      373.33     52.73 o 
   7   9   4     1880.43     1901.34     75.52 o 
   8   9   4       47.79       61.06     46.94 o 
   9   9   4       32.10       51.09     51.32 o 
  10   9   4       41.04       86.33     51.01 o 
  11   9   4       31.51       81.86     57.36 o 
  12   9   4      392.39      407.69     62.77 o 
 -13  10   4       43.51       57.05    108.75 o 
 -12  10   4       28.82      121.23    106.97 o 
 -11  10   4      130.65      128.36    106.97 o 
 -10  10   4        9.27       80.23    104.29 o 
  -9  10   4      140.90       82.01     99.84 o 
  -8  10   4      134.27      277.22    103.40 o 
  -7  10   4      869.68      823.48     76.24 o 
  -6  10   4      419.87      410.32     60.49 o 
  -5  10   4       96.22      162.56     53.09 o 
  -4  10   4      635.00      539.36     82.58 o 
  -3  10   4        1.12      -23.60     80.19 o 
  -2  10   4     1373.64     1425.29    115.88 o 
  -1  10   4      309.79      322.22     75.27 o 
   0  10   4     2285.40     2306.96     85.73 o 
   1  10   4     2547.34     2441.16    193.59 o 
   2  10   4     2211.55     2095.16     85.39 o 
   3  10   4       20.71       53.28     57.67 o 
   4  10   4       11.89       35.88     50.46 o 
   5  10   4     1037.93     1127.59     57.51 o 
   6  10   4      844.15      872.26     57.29 o 
   7  10   4      212.03      284.87     50.34 o 
   8  10   4       34.66       74.00     55.75 o 
   9  10   4       32.97       50.43     54.45 o 
  10  10   4      566.80      587.58     57.01 o 
  11  10   4        3.19       13.41     52.92 o 
 -13  11   4       93.68       12.48    111.42 o 
 -12  11   4       82.88      257.61    108.75 o 
 -11  11   4       78.46       93.60     84.68 o 
 -10  11   4       26.05        8.91    103.40 o 
  -9  11   4      228.82      177.39    102.51 o 
  -8  11   4     1115.76     1092.83     60.82 o 
  -7  11   4      168.46      204.52     95.82 o 
  -6  11   4       78.63      119.85     58.83 o 
  -5  11   4     1316.71     1310.90     57.99 o 
  -4  11   4       27.37      102.57     80.19 o 
  -3  11   4      978.27     1067.82     90.48 o 
  -2  11   4     2143.64     2061.64    155.10 o 
  -1  11   4      244.05      335.58     74.53 o 
   0  11   4      818.68      855.01    121.67 o 
   1  11   4        2.72       19.90     56.25 o 
   2  11   4        8.51      -15.98     57.08 o 
   3  11   4     1842.08     1815.63     58.23 o 
   4  11   4     2073.17     2005.94     56.00 o 
   5  11   4       15.36       52.03     51.15 o 
   6  11   4      660.97      634.71     55.99 o 
   7  11   4     1072.74     1102.92     51.98 o 
   8  11   4       49.81      128.36     52.02 o 
   9  11   4       73.95       76.67     53.37 o 
  10  11   4       30.84       79.64     70.83 o 
  11  11   4      418.57      478.39     71.99 o 
 -12  12   4        5.29      162.65     62.69 o 
 -11  12   4      966.28     1037.58    107.86 o 
 -10  12   4      187.54      257.61    103.40 o 
  -9  12   4       31.88       56.48     63.14 o 
  -8  12   4      143.30      131.03     72.15 o 
  -7  12   4     1715.00     1689.28    114.99 o 
  -6  12   4       22.68       63.77     55.37 o 
  -5  12   4     2381.54     2490.34    110.26 o 
  -4  12   4      268.03      371.87     63.84 o 
  -3  12   4     1103.55     1223.02     90.92 o 
  -2  12   4        6.63      108.56     65.52 o 
  -1  12   4     5804.12     5585.85    265.19 o 
   0  12   4       29.93       26.08     61.76 o 
   1  12   4     5229.84     5153.64    319.56 o 
   2  12   4      179.81      162.45     73.27 o 
   3  12   4        5.97       76.66     71.86 o 
   4  12   4      315.56      289.90     59.15 o 
   5  12   4     1771.64     1702.32     57.55 o 
   6  12   4        6.84       15.06     54.63 o 
   7  12   4       39.84      179.84     62.77 o 
   8  12   4        7.19       13.34     69.86 o 
   9  12   4      519.84      485.83     73.03 o 
  10  12   4       50.45      120.46     86.53 o 
 -11  13   4       26.85      -75.61     75.61 o 
 -10  13   4      412.74      390.24     72.48 o 
  -9  13   4      108.44       56.28     65.32 o 
  -8  13   4        7.10       78.95     95.82 o 
  -7  13   4     1096.62     1135.41     77.39 o 
  -6  13   4      274.58      271.61     60.30 o 
  -5  13   4       86.32      102.65     57.59 o 
  -4  13   4       11.13      122.94     52.30 o 
  -3  13   4     1951.33     1986.90    123.12 o 
  -2  13   4      792.00      856.08     66.58 o 
  -1  13   4      923.44      983.76     68.64 o 
   0  13   4      280.59      215.00     73.74 o 
   1  13   4      311.74      349.67     72.45 o 
   2  13   4      586.01      549.67     74.94 o 
   3  13   4     1477.90     1531.76     79.33 o 
   4  13   4      203.68      188.95     66.94 o 
   5  13   4      682.84      684.74     69.56 o 
   6  13   4        1.01      174.72     78.31 o 
   7  13   4      318.82      317.80     69.08 o 
   8  13   4       56.50      145.36     79.83 o 
   9  13   4      168.83      135.11     85.24 o 
 -10  14   4      311.00      357.41     75.61 o 
  -9  14   4       87.51       19.33     59.24 o 
  -8  14   4       66.96       63.27     74.97 o 
  -7  14   4      447.51      492.91     58.80 o 
  -6  14   4      510.52      556.37     55.53 o 
  -5  14   4      110.69      164.23     50.67 o 
  -4  14   4      333.12      440.53     54.47 o 
  -3  14   4       51.64       68.00     52.91 o 
  -2  14   4      144.34      201.56     51.92 o 
  -1  14   4       56.36       68.55     82.90 o 
   0  14   4     2233.57     2272.00    171.15 o 
   1  14   4       43.68       19.20     78.44 o 
   2  14   4      914.28     1057.33     88.25 o 
   3  14   4      285.73      311.98     72.78 o 
   4  14   4        7.57      -17.06     74.30 o 
   5  14   4       10.94       64.96     77.55 o 
   6  14   4      884.25      773.49     80.58 o 
   7  14   4       14.39      132.30    102.51 o 
   8  14   4        9.48       82.30    128.81 o 
  -9  15   4        0.78      -25.16     66.82 o 
  -8  15   4       23.80       61.21     72.48 o 
  -7  15   4       12.39        0.49     54.98 o 
  -6  15   4       46.39       46.70     52.53 o 
  -5  15   4       77.62       97.22     51.71 o 
  -4  15   4        6.46       61.25     53.78 o 
  -3  15   4      130.36      191.86     59.86 o 
  -2  15   4      345.58      461.98     55.59 o 
  -1  15   4      744.66      817.58     62.26 o 
   0  15   4      202.48      314.24     73.41 o 
   1  15   4       27.41       13.71     73.43 o 
   2  15   4      220.18      297.58    106.97 o 
   3  15   4      518.49      516.50     64.67 o 
   4  15   4      609.11      547.08     79.83 o 
   5  15   4       81.20       99.39     73.75 o 
   6  15   4      231.14      208.50     82.90 o 
   7  15   4      298.24      337.04     72.22 o 
  -8  16   4        5.50       73.38     74.37 o 
  -7  16   4       45.62       26.70     58.72 o 
  -6  16   4       47.72       66.32     59.23 o 
  -5  16   4       18.20       34.38     51.84 o 
  -4  16   4      159.59      176.88     55.75 o 
  -3  16   4     1377.66     1456.41     91.48 o 
  -2  16   4       76.60       84.06     52.14 o 
  -1  16   4      309.91      302.28     59.84 o 
   0  16   4      208.49      217.93     81.62 o 
   1  16   4     5034.70     4727.78    284.80 o 
   2  16   4       98.45       16.00     79.42 o 
   3  16   4        5.03       -9.77     79.06 o 
   4  16   4       17.44        7.13     74.34 o 
   5  16   4      315.10      144.72     93.60 o 
   6  16   4       17.77      -34.32     72.47 o 
  -7  17   4        1.28       47.69     64.14 o 
  -6  17   4      146.16      184.58     55.35 o 
  -5  17   4        3.11       53.46     52.70 o 
  -4  17   4        0.82       78.02     51.05 o 
  -3  17   4        6.51       38.73     56.64 o 
  -2  17   4      389.06      448.65     58.11 o 
  -1  17   4     1447.43     1396.18     59.65 o 
   0  17   4      137.99      186.92     60.71 o 
   1  17   4      874.41      789.82     62.24 o 
   2  17   4        0.15      -38.04     61.24 o 
   3  17   4      709.20      663.91     63.46 o 
   4  17   4      213.82      265.75     72.05 o 
   5  17   4       47.98      137.31     77.84 o 
  -5  18   4       92.70      101.73     60.63 o 
  -4  18   4      778.07      655.74     59.67 o 
  -3  18   4       95.39       76.62     55.37 o 
  -2  18   4        2.85      118.75     54.24 o 
  -1  18   4        9.83       87.05     53.57 o 
   0  18   4      897.78      873.10     91.28 o 
   1  18   4      374.28      355.22     62.95 o 
   2  18   4      739.18      611.40     58.88 o 
   3  18   4      144.17      130.68     59.81 o 
 -15   0   5       39.50       62.23     91.12 o 
 -13   0   5     1937.77     1916.72    215.72 o 
 -11   0   5     1836.31     1954.99    157.33 o 
  -9   0   5     5480.12     5193.59    373.49 o 
  -7   0   5       23.84       96.27    131.03 o 
  -5   0   5     2979.15     3104.74    102.72 o 
  -3   0   5      824.77     1289.05    103.02 o 
  -1   0   5     6415.85     6443.33    130.14 o 
   1   0   5     1370.61     1480.85    101.76 o 
   3   0   5      394.12      437.11     72.45 o 
   5   0   5     1176.01      988.14     78.76 o 
   7   0   5     1584.71     1655.73     89.14 o 
   9   0   5     2269.23     2153.25    141.29 o 
  11   0   5     2785.63     2726.88     79.72 o 
  13   0   5      227.51      319.75     76.26 o 
 -15   1   5       11.98       57.86     66.32 o 
 -14   1   5        0.98       43.65     63.84 o 
 -13   1   5     1301.30     1449.80     67.03 o 
 -12   1   5       32.79      115.39     62.48 o 
 -11   1   5      893.41     1040.77     66.52 o 
 -10   1   5     1457.05     1494.41     64.07 o 
  -9   1   5      413.72      423.48     60.79 o 
  -8   1   5     4253.38     4363.47    205.21 o 
  -7   1   5      185.13      212.43     95.14 o 
  -6   1   5     1697.34     1916.21     97.09 o 
  -5   1   5       18.99       77.62     77.06 o 
  -4   1   5     2081.06     2293.50     74.75 o 
  -3   1   5     4204.23     4167.89     78.18 o 
  -2   1   5     6700.84     6779.69     82.94 o 
  -1   1   5    14602.58    15062.62    107.30 o 
   0   1   5     6372.71     6532.22     82.86 o 
   1   1   5     1315.18     1409.55     64.81 o 
   2   1   5       89.43      170.54     62.22 o 
   3   1   5     3049.88     2821.64     66.91 o 
   4   1   5      217.74      278.83     55.52 o 
   5   1   5      777.67      765.20     55.55 o 
   6   1   5        3.45       55.33     47.63 o 
   7   1   5      248.99      317.32     49.77 o 
   8   1   5     3596.70     3464.72     76.68 o 
   9   1   5     1022.91     1041.96     53.03 o 
  10   1   5        2.82      -29.77     51.36 o 
  11   1   5       94.28      163.62     53.18 o 
  12   1   5       38.46       52.78     49.86 o 
  13   1   5      640.83      593.93     56.28 o 
 -15   2   5      258.06      232.74     71.52 o 
 -14   2   5        1.13       73.82     66.77 o 
 -13   2   5       42.57       68.19     62.08 o 
 -12   2   5      274.60      286.43     59.23 o 
 -11   2   5      177.72      235.26     60.29 o 
 -10   2   5     1701.95     1874.30     84.66 o 
  -9   2   5      214.90      255.39     63.37 o 
  -8   2   5    11941.67    12211.16    559.16 o 
  -7   2   5       13.28       42.26     86.90 o 
  -6   2   5    23968.37    25325.14    815.18 o 
  -5   2   5     2195.84     2397.56     88.66 o 
  -4   2   5      325.35      492.53     70.69 o 
  -3   2   5     4115.47     4161.93     92.76 o 
  -2   2   5     8172.69     9115.62    286.40 o 
  -1   2   5      667.99      716.12     66.15 o 
   0   2   5     2173.85     2126.41     64.44 o 
   1   2   5     4241.81     4271.66     70.96 o 
   2   2   5     2727.15     2819.27     69.26 o 
   3   2   5      319.63      362.34     58.49 o 
   4   2   5      261.02      275.17     51.95 o 
   5   2   5       45.80       38.69     47.95 o 
   6   2   5     2053.09     1993.62     53.91 o 
   7   2   5       64.10       42.60     49.59 o 
   8   2   5      278.43      323.67     53.12 o 
   9   2   5      243.79      274.63     49.15 o 
  10   2   5     2112.32     2146.80     55.03 o 
  11   2   5      205.94      223.17     54.52 o 
  12   2   5      175.74      208.63     54.69 o 
  13   2   5       98.82      126.06     53.23 o 
 -15   3   5      146.45      176.55     80.21 o 
 -14   3   5       52.80       88.64     70.33 o 
 -13   3   5      327.45      337.40     68.98 o 
 -12   3   5      312.81      285.84     63.48 o 
 -11   3   5      173.92      199.21     63.86 o 
 -10   3   5      456.44      556.55     64.83 o 
  -9   3   5     3631.05     3787.79    135.99 o 
  -8   3   5     4300.23     4333.74    123.71 o 
  -7   3   5     1845.34     1733.75     87.04 o 
  -6   3   5     5279.06     5908.99    422.96 o 
  -5   3   5     2480.34     2545.16    104.78 o 
  -4   3   5     6972.43     7046.89    251.39 o 
  -3   3   5     2846.96     3266.91    159.03 o 
  -2   3   5      366.10      443.85     61.30 o 
  -1   3   5      370.39      500.92     69.75 o 
   0   3   5     5666.41     6031.84    192.99 o 
   1   3   5       30.98       57.12     58.84 o 
   2   3   5      907.92     1032.79     60.85 o 
   3   3   5      583.11      555.89     54.73 o 
   4   3   5     3155.26     3069.03     57.92 o 
   5   3   5       29.22       47.07     51.57 o 
   6   3   5      190.96      155.58     51.78 o 
   7   3   5     4535.51     4488.29     57.46 o 
   8   3   5     5098.60     4930.39     60.72 o 
   9   3   5      239.37      261.30     49.25 o 
  10   3   5      848.07      815.37     52.68 o 
  11   3   5       52.46       21.94     49.60 o 
  12   3   5      171.92      203.87     53.02 o 
  13   3   5       65.32      121.01     54.36 o 
 -15   4   5       23.52       78.18     87.59 o 
 -14   4   5        0.29       70.95     84.10 o 
 -13   4   5      356.93      367.72     98.05 o 
 -12   4   5       59.33       10.51     72.35 o 
 -11   4   5      127.39      223.95    104.29 o 
 -10   4   5       52.32       11.28     71.19 o 
  -9   4   5        6.46       64.10     74.34 o 
  -8   4   5       37.46       89.11     68.10 o 
  -7   4   5     6010.52     6191.59    123.01 o 
  -6   4   5      141.91      214.81     95.89 o 
  -5   4   5     2821.30     2778.07    118.40 o 
  -4   4   5      769.04      794.42     77.31 o 
  -3   4   5     2907.61     2935.88     85.30 o 
  -2   4   5     3404.76     3609.81     77.84 o 
  -1   4   5      229.82      248.58     66.10 o 
   0   4   5     3778.30     3896.56    176.99 o 
   1   4   5     3018.86     3140.98     74.93 o 
   2   4   5     3298.05     3352.21     64.20 o 
   3   4   5     3178.66     3249.77     68.00 o 
   4   4   5       49.46       77.24     54.69 o 
   5   4   5      234.75      284.72     49.50 o 
   6   4   5     1489.59     1452.79     50.56 o 
   7   4   5     2689.72     2601.24     56.91 o 
   8   4   5       82.66       47.91     53.20 o 
   9   4   5      484.76      452.06     50.17 o 
  10   4   5       25.15      114.56     49.48 o 
  11   4   5      480.60      485.13     54.37 o 
  12   4   5       18.01       -8.40     52.86 o 
  13   4   5       15.61      123.05     52.41 o 
 -15   5   5       80.74       85.79     81.68 o 
 -14   5   5        0.46       30.11     72.41 o 
 -13   5   5       12.28      -13.92     74.59 o 
 -12   5   5       21.04       50.20     71.78 o 
 -11   5   5       21.01       30.51     71.49 o 
 -10   5   5      233.88      251.23     73.19 o 
  -9   5   5     1117.04     1133.80     78.15 o 
  -8   5   5      762.80      709.64    121.67 o 
  -7   5   5      232.28      380.62    102.51 o 
  -6   5   5     3161.80     3476.42    100.73 o 
  -5   5   5     8440.61     8704.47    358.87 o 
  -4   5   5      174.07      266.89     72.19 o 
  -3   5   5      562.76      498.17     82.33 o 
  -2   5   5     2545.51     2782.97    112.84 o 
  -1   5   5       55.02       77.01     62.47 o 
   0   5   5      541.25      493.60     57.46 o 
   1   5   5      531.39      479.82     55.00 o 
   2   5   5      819.54      889.61     57.09 o 
   3   5   5       13.80       47.98     52.63 o 
   4   5   5      602.18      494.65     50.37 o 
   5   5   5     4864.44     4729.90     75.96 o 
   6   5   5     1207.37     1072.33     86.85 o 
   7   5   5      500.22      526.90     49.65 o 
   8   5   5      547.46      614.35     47.52 o 
   9   5   5      686.82      695.03     49.75 o 
  10   5   5       23.92       89.76     49.34 o 
  11   5   5       91.77      139.23     50.64 o 
  12   5   5      188.92      198.66     54.66 o 
 -15   6   5      285.74      296.74     76.53 o 
 -14   6   5      242.43      366.55     75.27 o 
 -13   6   5       58.39       60.34     72.41 o 
 -12   6   5     1928.62     2006.41    127.91 o 
 -11   6   5        6.07       28.07     69.00 o 
 -10   6   5      125.84      164.68    146.63 o 
  -9   6   5     1979.74     1911.71    215.27 o 
  -8   6   5     2491.81     2416.53    163.57 o 
  -7   6   5      144.14      168.47    103.40 o 
  -6   6   5      994.75     1088.39    109.64 o 
  -5   6   5      884.45     1076.22    115.42 o 
  -4   6   5      513.35      495.28     78.43 o 
  -3   6   5    12685.20    13018.23    528.50 o 
  -2   6   5      157.04       81.20     63.78 o 
  -1   6   5      144.20      201.46     56.04 o 
   0   6   5     1157.18     1100.17     57.73 o 
   1   6   5     1540.43     1643.01     66.90 o 
   2   6   5     1639.64     1696.62     67.89 o 
   3   6   5     4564.62     4582.07    190.80 o 
   4   6   5      435.18      391.67     51.43 o 
   5   6   5      207.19      252.68     54.77 o 
   6   6   5      377.39      438.15     51.48 o 
   7   6   5     1134.24     1177.21     52.27 o 
   8   6   5       54.06       85.78     51.23 o 
   9   6   5      732.63      671.35     51.27 o 
  10   6   5      243.31      284.52     51.88 o 
  11   6   5        1.30       32.93     54.33 o 
  12   6   5      958.40     1024.84     54.40 o 
 -14   7   5      661.36      725.18     95.82 o 
 -13   7   5        0.60      106.61     66.24 o 
 -12   7   5     1170.91     1160.35     74.04 o 
 -11   7   5       36.32      100.76     71.82 o 
 -10   7   5     2583.64     2599.94    140.39 o 
  -9   7   5     3114.45     3011.45    251.37 o 
  -8   7   5     1711.17     1848.47    180.06 o 
  -7   7   5        6.88      110.16     68.75 o 
  -6   7   5      595.92      746.98     87.36 o 
  -5   7   5     1843.92     1997.39    216.61 o 
  -4   7   5     8763.24     9444.05    692.45 o 
  -3   7   5     4012.64     4011.20    197.06 o 
  -2   7   5       32.38       25.54     74.73 o 
  -1   7   5     2380.23     2439.08    111.81 o 
   0   7   5     9174.03     9452.73    363.98 o 
   1   7   5      243.61      401.97     56.19 o 
   2   7   5      232.15      285.92     54.41 o 
   3   7   5     1495.81     1597.35     62.53 o 
   4   7   5     3501.57     3498.62     69.20 o 
   5   7   5     2011.72     2004.62    110.23 o 
   6   7   5      178.54      227.98     53.52 o 
   7   7   5      803.25      840.52     53.81 o 
   8   7   5      125.04      165.74     48.58 o 
   9   7   5       23.10       35.74     54.33 o 
  10   7   5      205.03      212.16     50.20 o 
  11   7   5      180.94      151.00     56.84 o 
  12   7   5      664.33      709.31     53.39 o 
 -14   8   5     1291.32     1236.01     78.76 o 
 -13   8   5      149.62      108.61     74.94 o 
 -12   8   5      449.92      531.60     65.96 o 
 -11   8   5     1340.61     1416.04    136.83 o 
 -10   8   5      852.79      778.36     75.61 o 
  -9   8   5       48.48      117.66    102.51 o 
  -8   8   5      560.28      584.65    103.85 o 
  -7   8   5     1289.98     1296.57    131.48 o 
  -6   8   5       19.61       15.31     89.68 o 
  -5   8   5      610.82      647.74     77.37 o 
  -4   8   5       30.12       59.90     63.35 o 
  -3   8   5        4.10       41.59     64.40 o 
  -2   8   5     3212.12     3117.50    210.81 o 
  -1   8   5     2029.84     1945.79     73.77 o 
   0   8   5       78.72      110.27     59.70 o 
   1   8   5      641.58      739.21     53.43 o 
   2   8   5     9404.02     9290.66    383.54 o 
   3   8   5      594.51      653.20     65.62 o 
   4   8   5       12.90      -28.78     48.47 o 
   5   8   5     1962.62     1961.88     57.75 o 
   6   8   5      336.61      353.83     53.00 o 
   7   8   5      148.70      203.76     48.46 o 
   8   8   5      302.04      351.68     59.95 o 
   9   8   5       21.74      -10.59     46.73 o 
  10   8   5      197.77      224.66     46.54 o 
  11   8   5      361.94      355.05     50.24 o 
  12   8   5      365.13      382.30     59.14 o 
 -14   9   5        2.41      121.97     79.64 o 
 -13   9   5      751.22      771.46     75.95 o 
 -12   9   5      730.49      913.11     76.26 o 
 -11   9   5        8.10      112.98     73.43 o 
 -10   9   5       30.82      103.05     58.30 o 
  -9   9   5     1677.83     1850.62    144.41 o 
  -8   9   5      214.65      335.50     72.07 o 
  -7   9   5      225.92      223.49    151.54 o 
  -6   9   5       25.53       84.51     71.71 o 
  -5   9   5      968.33     1056.58     76.37 o 
  -4   9   5      476.42      587.07     90.03 o 
  -3   9   5      718.65      674.52     66.12 o 
  -2   9   5       75.45      185.17     61.36 o 
  -1   9   5       90.35      165.44     63.24 o 
   0   9   5    10182.73     9809.50    290.51 o 
   1   9   5     1521.27     1453.09     49.71 o 
   2   9   5      130.96      161.92     50.94 o 
   3   9   5      334.57      353.52     53.48 o 
   4   9   5     1213.71     1168.05     52.08 o 
   5   9   5      795.45      793.11     50.83 o 
   6   9   5      127.24      175.61     53.20 o 
   7   9   5       75.84      101.92     53.80 o 
   8   9   5      529.20      604.17     52.58 o 
   9   9   5      799.80      813.96     52.16 o 
  10   9   5       80.39      156.13     52.99 o 
  11   9   5       31.20       53.74     53.72 o 
 -13  10   5       31.29       47.39     95.38 o 
 -12  10   5       56.80       -4.42     72.75 o 
 -11  10   5      764.96      728.76     74.97 o 
 -10  10   5      171.97      167.93     65.96 o 
  -9  10   5      196.87      237.87     79.33 o 
  -8  10   5      822.87      781.18     73.38 o 
  -7  10   5       20.26      161.84    109.64 o 
  -6  10   5     3802.90     3936.62    196.85 o 
  -5  10   5        0.79      -14.87     73.97 o 
  -4  10   5        7.48       60.00     83.04 o 
  -3  10   5      117.50       35.18     70.41 o 
  -2  10   5        0.92       46.20     61.23 o 
  -1  10   5      797.34      725.18     59.29 o 
   0  10   5       42.83       52.18     56.54 o 
   1  10   5     2262.96     2077.88     74.99 o 
   2  10   5      353.74      343.41     47.53 o 
   3  10   5     2726.44     2593.96     72.83 o 
   4  10   5      743.17      674.73     49.58 o 
   5  10   5      128.99      102.46     56.05 o 
   6  10   5       85.99      117.58     51.08 o 
   7  10   5      285.26      294.84     49.41 o 
   8  10   5       62.26       83.11     47.63 o 
   9  10   5        3.42       90.61     52.53 o 
  10  10   5      115.75      121.07     53.37 o 
  11  10   5      123.14      108.47     55.06 o 
 -13  11   5      527.43      510.02     70.45 o 
 -12  11   5      598.88      746.82     77.20 o 
 -11  11   5       70.82      145.84     66.09 o 
 -10  11   5        0.79       -9.69     58.28 o 
  -9  11   5        2.81       47.56     62.53 o 
  -8  11   5     1361.08     1437.91     75.61 o 
  -7  11   5       72.81       75.77     73.99 o 
  -6  11   5      323.31      366.17     62.42 o 
  -5  11   5      186.52      168.32     83.16 o 
  -4  11   5     2309.44     2419.52    159.11 o 
  -3  11   5      280.61      279.28     71.40 o 
  -2  11   5     1838.18     1822.54    136.38 o 
  -1  11   5      811.88      786.45     66.24 o 
   0  11   5        4.15      -45.37     56.96 o 
   1  11   5     1787.78     1678.96     86.88 o 
   2  11   5      334.46      447.61     62.29 o 
   3  11   5      180.39      125.61     54.26 o 
   4  11   5     1894.66     1920.05     57.38 o 
   5  11   5      832.65      869.04     66.13 o 
   6  11   5      312.38      354.26     52.17 o 
   7  11   5       85.28       66.58     50.05 o 
   8  11   5      700.05      768.63     68.70 o 
   9  11   5      179.42      103.45     55.41 o 
  10  11   5        1.75       -2.13     57.39 o 
 -12  12   5       36.24       -3.75     68.96 o 
 -11  12   5       58.22       19.70     61.05 o 
 -10  12   5     2731.30     2733.70    213.04 o 
  -9  12   5       53.99       60.18     57.02 o 
  -8  12   5      441.80      495.13     76.21 o 
  -7  12   5      295.81      226.44     65.46 o 
  -6  12   5     1182.08     1275.77     61.63 o 
  -5  12   5       33.46       67.40     58.74 o 
  -4  12   5     2446.21     2505.89    192.54 o 
  -3  12   5       51.13      159.87     76.13 o 
  -2  12   5     2562.35     2664.80    198.78 o 
  -1  12   5     1581.96     1571.44    114.10 o 
   0  12   5     2396.48     2292.04    213.04 o 
   1  12   5      634.09      647.18     61.23 o 
   2  12   5     1688.67     1664.97     62.19 o 
   3  12   5      393.93      329.56     56.01 o 
   4  12   5      310.81      355.55     58.82 o 
   5  12   5      284.13      318.29     50.35 o 
   6  12   5     1093.70     1061.47     72.86 o 
   7  12   5        3.37       56.86     52.90 o 
   8  12   5        3.96      107.58     56.67 o 
   9  12   5      368.28      408.38     58.24 o 
 -11  13   5       19.66       90.15     67.51 o 
 -10  13   5       75.71      141.02     65.74 o 
  -9  13   5       33.77       70.62     72.48 o 
  -8  13   5     1257.03     1399.42    213.04 o 
  -7  13   5        7.78       95.56     60.61 o 
  -6  13   5      222.09      215.27     59.54 o 
  -5  13   5      712.98      793.78     54.24 o 
  -4  13   5      275.29      316.68     77.74 o 
  -3  13   5        9.32        9.13     73.08 o 
  -2  13   5     1780.54     1837.25    101.62 o 
  -1  13   5      133.32      152.21     63.34 o 
   0  13   5      442.98      484.71     74.97 o 
   1  13   5      259.20      468.54     82.01 o 
   2  13   5      538.90      580.66     72.70 o 
   3  13   5       58.95      159.69     67.20 o 
   4  13   5       88.54      145.74     51.18 o 
   5  13   5      142.57      262.29     59.84 o 
   6  13   5     1585.76     1567.28     57.80 o 
   7  13   5       21.72       75.35     57.01 o 
   8  13   5      498.20      461.10     71.53 o 
   9  13   5      345.20      401.90     99.39 o 
 -10  14   5      230.63      242.77     75.30 o 
  -9  14   5       73.27      237.22     76.66 o 
  -8  14   5      104.97      179.02     74.04 o 
  -7  14   5       37.31       64.38     58.47 o 
  -6  14   5      514.08      533.35     51.90 o 
  -5  14   5       14.63       81.36     53.31 o 
  -4  14   5      445.38      511.90     53.68 o 
  -3  14   5      107.30      168.47     75.82 o 
  -2  14   5       67.38      120.71     77.29 o 
  -1  14   5      453.38      547.19     74.69 o 
   0  14   5      139.73      164.72     72.48 o 
   1  14   5      774.52      811.12     65.54 o 
   2  14   5      104.26      182.31    140.84 o 
   3  14   5      719.92      689.25    118.11 o 
   4  14   5      246.22       84.77     79.15 o 
   5  14   5        1.29       68.65     66.49 o 
   6  14   5      244.17      249.60     68.07 o 
   7  14   5      561.76      383.62    143.96 o 
   8  14   5      116.54      120.74     80.97 o 
  -9  15   5       47.13       58.75     84.24 o 
  -8  15   5      129.65       40.97     65.93 o 
  -7  15   5       41.38       88.63     63.90 o 
  -6  15   5      117.98      200.18     54.19 o 
  -5  15   5        3.02      122.93     54.01 o 
  -4  15   5      288.79      320.78     74.56 o 
  -3  15   5      181.10      208.90     60.65 o 
  -2  15   5       46.13       98.45     77.00 o 
  -1  15   5      757.04      933.67     74.01 o 
   0  15   5     2611.84     2511.65    207.25 o 
   1  15   5      788.73      873.28     74.59 o 
   2  15   5       23.33       20.91     71.22 o 
   3  15   5      202.81      176.92    151.09 o 
   4  15   5      137.01       78.27     79.20 o 
   5  15   5      359.77      306.19     72.49 o 
   6  15   5        3.97       49.32     70.87 o 
   7  15   5       40.30       40.61     70.57 o 
  -8  16   5      187.74      236.48     67.43 o 
  -7  16   5      133.56      130.66     55.34 o 
  -6  16   5       36.96      -19.38     54.98 o 
  -5  16   5      133.61      190.89     52.25 o 
  -4  16   5      183.71      295.37     48.70 o 
  -3  16   5       43.91       63.21     55.10 o 
  -2  16   5     1631.93     1646.56     55.48 o 
  -1  16   5      354.15      261.89     72.80 o 
   0  16   5      227.11      241.57     75.01 o 
   1  16   5        1.38       68.06     73.43 o 
   2  16   5      950.29      983.02     75.32 o 
   3  16   5        0.42      -39.42     64.04 o 
   4  16   5       15.38       10.88     75.77 o 
   5  16   5       42.82      114.12     85.13 o 
   6  16   5       60.18      137.63     82.62 o 
  -7  17   5        0.54       49.03    106.08 o 
  -6  17   5       55.88      113.44     57.46 o 
  -5  17   5       95.07      124.82     53.41 o 
  -4  17   5      164.67      169.36     56.43 o 
  -3  17   5      167.72      200.57     64.21 o 
  -2  17   5      126.53      161.29     55.97 o 
  -1  17   5      586.25      502.09     61.93 o 
   0  17   5     1982.01     1826.56     86.54 o 
   1  17   5      496.35      466.76     76.83 o 
   2  17   5      137.28       68.60     68.00 o 
   3  17   5       38.03       49.03     76.27 o 
   4  17   5      680.99      561.22    108.75 o 
  -4  18   5        1.01       50.21     60.73 o 
  -3  18   5      245.10      293.95     53.03 o 
  -2  18   5      278.62      288.03     70.36 o 
  -1  18   5      135.36      163.61     62.59 o 
   0  18   5       36.03      127.78     57.85 o 
   1  18   5      570.17      525.11     62.96 o 
   2  18   5       91.45      117.91     59.68 o 
 -14   0   6        6.59       -4.58     85.71 o 
 -12   0   6       98.81      104.43     84.45 o 
 -10   0   6      850.57      856.79     89.17 o 
  -8   0   6      855.08      944.87    123.01 o 
  -6   0   6     3361.40     3154.63    147.08 o 
  -4   0   6      395.89      234.59     87.28 o 
  -2   0   6      255.97      276.34     95.48 o 
   0   0   6     6846.78     6651.92     98.50 o 
   2   0   6        2.39      -88.87     88.87 o 
   4   0   6     4417.44     4485.19     89.15 o 
   6   0   6      905.89      948.32     95.38 o 
   8   0   6     2635.07     2565.95     80.02 o 
  10   0   6      152.97      190.73     96.72 o 
  12   0   6     1741.08     1675.74    216.61 o 
 -15   1   6      102.28      124.95     66.96 o 
 -14   1   6      129.60      110.61     65.89 o 
 -13   1   6       92.05      151.57     65.11 o 
 -12   1   6      215.60      265.25     61.17 o 
 -11   1   6      567.71      612.66     62.17 o 
 -10   1   6      121.88      188.43     57.87 o 
  -9   1   6     1336.40     1330.76     65.49 o 
  -8   1   6     1380.17     1370.45     89.11 o 
  -7   1   6     9800.15    10153.96    221.51 o 
  -6   1   6        5.86        5.43     70.18 o 
  -5   1   6     1463.18     1619.86     69.35 o 
  -4   1   6     4801.12     5219.19     74.63 o 
  -3   1   6     7114.11     7689.84    232.95 o 
  -2   1   6     4024.42     3851.98     69.86 o 
  -1   1   6      144.12      111.30     57.14 o 
   0   1   6     1243.70     1159.41     57.98 o 
   1   1   6     2378.17     2467.35     62.03 o 
   2   1   6      789.01      672.87     54.95 o 
   3   1   6      263.93      314.71     56.41 o 
   4   1   6       44.80       11.04     49.69 o 
   5   1   6      663.60      619.56     48.08 o 
   6   1   6       18.55       50.86     51.45 o 
   7   1   6       23.98       50.86     50.61 o 
   8   1   6       44.47      -30.56     49.65 o 
   9   1   6      832.19      807.58     52.36 o 
  10   1   6      225.89      225.24     51.99 o 
  11   1   6       38.91        8.95     51.92 o 
  12   1   6       11.94       47.41     54.03 o 
 -15   2   6       27.82       28.97     71.15 o 
 -14   2   6      718.30      782.70     67.07 o 
 -13   2   6        2.71        0.94     65.49 o 
 -12   2   6      103.30      120.74     66.16 o 
 -11   2   6     2024.66     2060.62     84.53 o 
 -10   2   6      163.86      135.05     64.06 o 
  -9   2   6     1562.11     1677.28     68.62 o 
  -8   2   6       64.81      133.94     83.53 o 
  -7   2   6      818.89      992.90     89.01 o 
  -6   2   6      366.47      437.04     69.65 o 
  -5   2   6     1713.61     1629.60     60.71 o 
  -4   2   6      984.04      959.28     58.22 o 
  -3   2   6      276.73      328.07     64.48 o 
  -2   2   6      141.47      184.26     61.55 o 
  -1   2   6     9974.21    10190.29    344.15 o 
   0   2   6       25.76       63.80     60.47 o 
   1   2   6       29.50       41.42     56.99 o 
   2   2   6     1812.39     1657.30     55.77 o 
   3   2   6     1068.17     1068.91     57.75 o 
   4   2   6      322.45      374.19     49.54 o 
   5   2   6        5.65       24.78     49.25 o 
   6   2   6      739.55      768.68     54.44 o 
   7   2   6     1878.46     1791.64     49.95 o 
   8   2   6      487.90      495.13     47.74 o 
   9   2   6      689.89      744.80     52.59 o 
  10   2   6       81.65       79.61     50.68 o 
  11   2   6      480.58      495.68     52.14 o 
  12   2   6      324.38      345.78     52.38 o 
 -15   3   6      144.39      215.55     89.19 o 
 -14   3   6      688.93      640.22     86.32 o 
 -13   3   6       44.39      109.39     75.55 o 
 -12   3   6        6.83       87.51     63.35 o 
 -11   3   6      671.30      701.67     64.62 o 
 -10   3   6        5.76       75.94     64.55 o 
  -9   3   6     1833.96     1848.65     80.39 o 
  -8   3   6     4448.81     4788.16    279.55 o 
  -7   3   6     2509.81     2649.49    128.36 o 
  -6   3   6       95.11      139.57     72.18 o 
  -5   3   6      352.02      349.85     73.68 o 
  -4   3   6      559.15      521.70     66.24 o 
  -3   3   6     4246.06     4341.08     73.85 o 
  -2   3   6     1660.18     1689.31     62.12 o 
  -1   3   6      139.70      220.61     59.86 o 
   0   3   6       45.25       43.70     56.24 o 
   1   3   6     4263.74     4257.27     62.37 o 
   2   3   6     3618.54     3955.45     58.81 o 
   3   3   6      275.87      309.19     51.08 o 
   4   3   6       85.36       46.53     51.05 o 
   5   3   6     1641.98     1561.22     54.13 o 
   6   3   6      384.02      450.11     54.03 o 
   7   3   6      697.91      645.09     49.52 o 
   8   3   6      373.57      387.25     62.79 o 
   9   3   6      839.85      883.33     50.05 o 
  10   3   6       29.70       65.20     48.13 o 
  11   3   6       50.41       74.67     54.65 o 
  12   3   6       14.23       30.76     59.96 o 
 -15   4   6      107.18      178.49     75.61 o 
 -14   4   6       27.96      -61.88     79.05 o 
 -13   4   6      262.70      291.65     84.06 o 
 -12   4   6      170.53      205.90     72.15 o 
 -11   4   6      766.46      827.49     79.79 o 
 -10   4   6       64.24      114.79     70.52 o 
  -9   4   6     2203.96     2208.06    131.03 o 
  -8   4   6      874.34      815.89     91.38 o 
  -7   4   6       13.37        0.93     93.99 o 
  -6   4   6     4369.96     4441.29    180.81 o 
  -5   4   6      248.94      153.94     76.20 o 
  -4   4   6     1602.65     1625.35     66.74 o 
  -3   4   6      169.38      229.98     63.13 o 
  -2   4   6     1939.17     1802.98     59.59 o 
  -1   4   6      110.74       80.66     58.59 o 
   0   4   6     2095.45     1861.19     66.13 o 
   1   4   6     2384.34     2504.83     57.98 o 
   2   4   6      255.13      264.46     55.40 o 
   3   4   6     1562.15     1440.93     47.84 o 
   4   4   6     2431.83     2385.55     47.99 o 
   5   4   6     1415.41     1283.76     50.78 o 
   6   4   6      114.05      121.10     46.08 o 
   7   4   6      846.05      807.69     47.47 o 
   8   4   6      878.44      936.53     48.98 o 
   9   4   6       64.39      125.80     50.91 o 
  10   4   6     1219.53     1219.91     53.59 o 
  11   4   6       88.54      118.02     48.70 o 
  12   4   6      427.12      418.53     56.04 o 
 -15   5   6      138.40      191.00     77.50 o 
 -14   5   6       25.84       44.41     72.45 o 
 -13   5   6        0.65       91.09     71.15 o 
 -12   5   6      254.50      279.80     72.12 o 
 -11   5   6        5.14       63.27    102.51 o 
 -10   5   6      297.20      393.92     73.71 o 
  -9   5   6      534.01      595.60     62.88 o 
  -8   5   6     1157.78     1175.74    103.40 o 
  -7   5   6      158.73      219.04     95.84 o 
  -6   5   6     3653.63     3975.88    130.62 o 
  -5   5   6      910.93      960.12     77.50 o 
  -4   5   6     7381.24     7251.54    247.52 o 
  -3   5   6     7126.17     7514.83    364.11 o 
  -2   5   6       83.23      150.16     58.73 o 
  -1   5   6     1804.99     1911.00     62.14 o 
   0   5   6       15.12       77.75     52.25 o 
   1   5   6      529.69      447.81     53.34 o 
   2   5   6     4621.81     4408.32    112.32 o 
   3   5   6      351.24      381.73     51.41 o 
   4   5   6      216.69      253.76     51.55 o 
   5   5   6       72.42       28.21     48.96 o 
   6   5   6     2525.80     2461.40     50.84 o 
   7   5   6     1404.39     1355.89     51.13 o 
   8   5   6      944.19      941.85     48.02 o 
   9   5   6        6.77       -4.02     45.00 o 
  10   5   6      725.24      782.08     55.13 o 
  11   5   6        0.35       81.10     52.57 o 
  12   5   6        9.97       89.19     53.74 o 
 -15   6   6       59.51      184.80     76.56 o 
 -14   6   6      553.75      598.34     77.80 o 
 -13   6   6      295.47      361.29     73.04 o 
 -12   6   6      114.48      155.61     72.45 o 
 -11   6   6      872.53     1025.64    185.85 o 
 -10   6   6      208.81      250.95     71.78 o 
  -9   6   6      188.68      194.68     76.26 o 
  -8   6   6     1505.90     1690.07     89.14 o 
  -7   6   6     3194.72     3275.86    109.64 o 
  -6   6   6     1832.92     1872.63     88.20 o 
  -5   6   6     2867.71     2963.82    157.78 o 
  -4   6   6       12.30       37.89     66.41 o 
  -3   6   6      143.78      217.19     57.05 o 
  -2   6   6     4505.50     4790.34    172.79 o 
  -1   6   6     2277.85     2143.88     60.86 o 
   0   6   6      410.53      429.92     53.79 o 
   1   6   6     2704.89     2667.71     64.52 o 
   2   6   6      410.01      493.66     53.60 o 
   3   6   6       22.59       41.68     48.23 o 
   4   6   6     4940.67     4815.21     72.20 o 
   5   6   6        2.26       28.20     54.16 o 
   6   6   6      287.37      336.66     52.21 o 
   7   6   6        1.72       36.08     50.52 o 
   8   6   6      220.37      213.35     51.58 o 
   9   6   6      753.74      685.75     52.24 o 
  10   6   6        2.05       68.22     48.60 o 
  11   6   6      163.23      226.10     57.39 o 
  12   6   6       53.71       -3.91     56.63 o 
 -14   7   6      124.32      104.88     78.15 o 
 -13   7   6     1060.35      979.46     68.30 o 
 -12   7   6       20.43       14.06     65.52 o 
 -11   7   6     1294.70     1440.21     79.33 o 
 -10   7   6      122.07      225.60     72.12 o 
  -9   7   6     1844.07     1908.81    122.57 o 
  -8   7   6     1819.85     2063.57    106.97 o 
  -7   7   6      326.75      451.04    105.18 o 
  -6   7   6        3.89       59.73     69.99 o 
  -5   7   6       20.98       40.96     67.81 o 
  -4   7   6      444.49      459.28     69.20 o 
  -3   7   6     2461.14     2157.37     70.14 o 
  -2   7   6     5037.28     5082.37    132.78 o 
  -1   7   6     1286.02     1340.17     50.70 o 
   0   7   6      178.82      224.03     50.96 o 
   1   7   6     5663.61     5204.46    120.04 o 
   2   7   6      494.95      580.18     48.05 o 
   3   7   6        9.10       -5.59     50.56 o 
   4   7   6      304.30      403.39     48.56 o 
   5   7   6      322.19      320.39     49.63 o 
   6   7   6     1026.06     1060.79     50.75 o 
   7   7   6       33.60      106.96     49.79 o 
   8   7   6      106.58      122.83     46.62 o 
   9   7   6      566.71      561.98     51.78 o 
  10   7   6        1.13       56.25     51.91 o 
  11   7   6      688.90      748.48     53.66 o 
 -14   8   6      103.17      166.69     75.64 o 
 -13   8   6     2108.77     2070.17    112.76 o 
 -12   8   6      391.54      422.41     74.34 o 
 -11   8   6      467.28      485.38     74.34 o 
 -10   8   6      285.88      234.42     78.44 o 
  -9   8   6     1530.92     1517.90    222.85 o 
  -8   8   6      942.98      984.80     66.81 o 
  -7   8   6      242.21      343.18    104.29 o 
  -6   8   6     1645.51     1890.95    184.07 o 
  -5   8   6      582.57      679.84     80.82 o 
  -4   8   6     5636.87     5746.26    266.92 o 
  -3   8   6      408.36      365.43     65.24 o 
  -2   8   6       73.85       61.54     63.11 o 
  -1   8   6     7326.02     7138.31    341.98 o 
   0   8   6     3129.30     3154.98    126.35 o 
   1   8   6     1510.02     1513.08     60.86 o 
   2   8   6     1612.66     1652.40     51.47 o 
   3   8   6     2850.84     2736.44     64.29 o 
   4   8   6        7.27        5.22     52.88 o 
   5   8   6       10.75       53.43     50.85 o 
   6   8   6       31.38       34.10     47.77 o 
   7   8   6        8.10       59.89     48.59 o 
   8   8   6       50.00       51.90     47.17 o 
   9   8   6     1128.69     1157.05     51.34 o 
  10   8   6      105.68       -1.26     50.75 o 
  11   8   6        7.73       70.18     54.34 o 
 -14   9   6        9.21       57.05    114.10 o 
 -13   9   6      165.76      155.45     68.52 o 
 -12   9   6     1627.69     1710.39    155.55 o 
 -11   9   6      696.42      703.94     66.38 o 
 -10   9   6       86.21       61.28     72.75 o 
  -9   9   6      108.62      181.44     94.93 o 
  -8   9   6       52.25       38.73     62.75 o 
  -7   9   6     2137.81     2315.83    108.75 o 
  -6   9   6      248.69      341.28     76.46 o 
  -5   9   6      454.98      535.33     74.09 o 
  -4   9   6     1376.62     1452.66    113.80 o 
  -3   9   6       29.18       56.52     62.95 o 
  -2   9   6     5604.14     5478.34    276.46 o 
  -1   9   6        0.04       28.71     63.93 o 
   0   9   6      507.85      522.48     49.33 o 
   1   9   6     5635.18     5404.35    243.81 o 
   2   9   6     2678.93     2532.37     83.37 o 
   3   9   6      673.96      677.79     50.66 o 
   4   9   6     1945.13     2012.99     87.81 o 
   5   9   6     1044.09     1003.63     48.64 o 
   6   9   6      298.13      335.00     50.04 o 
   7   9   6      430.05      463.26     52.47 o 
   8   9   6        3.57       39.28     50.38 o 
   9   9   6       20.12      124.53     55.00 o 
  10   9   6     1071.21     1155.23     54.34 o 
  11   9   6      461.69      479.46     55.47 o 
 -13  10   6      349.18      356.63     68.24 o 
 -12  10   6      102.43      167.14     93.15 o 
 -11  10   6      103.86      166.93     65.05 o 
 -10  10   6      916.25      949.79     67.43 o 
  -9  10   6      176.58      202.28     76.66 o 
  -8  10   6        9.89       51.30     80.67 o 
  -7  10   6        5.02       73.09    100.73 o 
  -6  10   6      111.29      175.31     77.50 o 
  -5  10   6     3390.72     3416.53    258.50 o 
  -4  10   6      785.15      845.14    101.29 o 
  -3  10   6      525.47      529.89     60.16 o 
  -2  10   6      376.09      381.99     67.92 o 
  -1  10   6       25.82       35.29     61.19 o 
   0  10   6     1260.02     1302.86     62.90 o 
   1  10   6     2039.85     1998.66    116.95 o 
   2  10   6      598.91      647.35     52.68 o 
   3  10   6       48.87       63.02     45.63 o 
   4  10   6      421.60      475.47     49.31 o 
   5  10   6      581.55      620.60     50.77 o 
   6  10   6      160.24      221.06     51.24 o 
   7  10   6      318.17      369.03     50.97 o 
   8  10   6      212.26      259.07     47.95 o 
   9  10   6      213.10      230.76     55.85 o 
  10  10   6       99.37      107.96     48.16 o 
 -12  11   6      154.78      155.65     68.96 o 
 -11  11   6      185.98      247.30     59.56 o 
 -10  11   6      120.60      145.20     91.81 o 
  -9  11   6        7.31       63.06     72.65 o 
  -8  11   6        9.56       66.42     58.61 o 
  -7  11   6     4664.16     4693.85    388.20 o 
  -6  11   6       13.68       30.68     73.82 o 
  -5  11   6     3300.46     3374.64    281.68 o 
  -4  11   6       45.67       43.60     77.93 o 
  -3  11   6      757.64      768.01     65.67 o 
  -2  11   6      211.47      170.58     63.11 o 
  -1  11   6      806.26      908.23     64.10 o 
   0  11   6      515.56      570.06     56.94 o 
   1  11   6       12.23       63.11     62.27 o 
   2  11   6      133.02       83.95     50.78 o 
   3  11   6     2938.83     2950.88    176.91 o 
   4  11   6       89.07      167.87     51.02 o 
   5  11   6      593.11      591.30     49.07 o 
   6  11   6      144.26      212.06     50.89 o 
   7  11   6      330.76      347.89     50.51 o 
   8  11   6       90.96      209.86     56.31 o 
   9  11   6      799.98      779.49     53.63 o 
  10  11   6      156.19      165.20     70.37 o 
 -12  12   6        0.13      188.98    120.78 o 
 -11  12   6       87.64      203.59    103.40 o 
 -10  12   6       39.49       38.18     66.18 o 
  -9  12   6     2101.20     2038.94    145.30 o 
  -8  12   6       79.80      107.50     73.04 o 
  -7  12   6        4.18       12.03     56.42 o 
  -6  12   6      329.22      427.97     65.02 o 
  -5  12   6     2532.10     2531.91    137.27 o 
  -4  12   6      440.92      462.05     73.96 o 
  -3  12   6     1361.25     1415.17     82.34 o 
  -2  12   6      206.12      214.08     71.72 o 
  -1  12   6     1066.71     1137.03     58.23 o 
   0  12   6      205.32      177.35     56.62 o 
   1  12   6      200.05      229.87     60.04 o 
   2  12   6        0.28       50.49     60.61 o 
   3  12   6      760.63      810.39     53.16 o 
   4  12   6       19.97       36.52     50.05 o 
   5  12   6     1153.79     1217.11     74.24 o 
   6  12   6       17.90       61.52     45.88 o 
   7  12   6     1173.84     1225.73     65.38 o 
   8  12   6      184.43      141.81     49.20 o 
   9  12   6       13.79       24.24     53.41 o 
 -11  13   6      735.45      586.23     68.94 o 
 -10  13   6        8.42       82.60     66.61 o 
  -9  13   6      461.55      526.96     59.56 o 
  -8  13   6      311.09      293.46     59.24 o 
  -7  13   6     1654.64     1668.47     62.59 o 
  -6  13   6       45.54       68.59     60.00 o 
  -5  13   6      139.20      164.63     65.11 o 
  -4  13   6       30.97      104.68     75.79 o 
  -3  13   6      958.50      965.08     93.15 o 
  -2  13   6       44.74        6.74     70.89 o 
  -1  13   6      244.77      228.12     77.00 o 
   0  13   6      490.80      511.07     59.70 o 
   1  13   6       47.59       48.85     54.14 o 
   2  13   6      892.07      888.99     60.55 o 
   3  13   6      263.55      283.35     58.66 o 
   4  13   6        0.72       69.55     54.17 o 
   5  13   6      943.91      951.88     60.38 o 
   6  13   6      440.76      441.70     53.89 o 
   7  13   6      957.54      879.82     54.82 o 
   8  13   6       55.03      104.04     63.97 o 
 -10  14   6     1270.53     1075.00     78.78 o 
  -9  14   6       32.04       78.29     65.46 o 
  -8  14   6      681.33      730.83    118.55 o 
  -7  14   6       30.28       27.95     59.50 o 
  -6  14   6       44.62      122.33     54.72 o 
  -5  14   6       27.43       84.27     54.20 o 
  -4  14   6      206.56      268.48     65.75 o 
  -3  14   6      306.41      254.80     77.74 o 
  -2  14   6      487.94      561.03     65.75 o 
  -1  14   6        0.34       46.71    106.08 o 
   0  14   6      743.26      697.96     66.15 o 
   1  14   6        5.14       57.46     76.21 o 
   2  14   6      963.82      975.30     73.71 o 
   3  14   6       17.25       12.34     59.22 o 
   4  14   6     1183.63     1112.82     61.39 o 
   5  14   6      475.03      544.04     58.23 o 
   6  14   6        5.12      112.66     64.63 o 
   7  14   6      141.73       67.04     81.46 o 
  -9  15   6       23.20       25.97    123.90 o 
  -8  15   6      420.09      391.48     75.64 o 
  -7  15   6       46.96       62.90     59.11 o 
  -6  15   6       67.20       83.95     54.33 o 
  -5  15   6      219.60      274.78     56.33 o 
  -4  15   6       10.32       99.49     51.44 o 
  -3  15   6      481.57      602.39     78.89 o 
  -2  15   6        6.53       74.94     73.43 o 
  -1  15   6      138.03      141.28     73.43 o 
   0  15   6     1100.16     1019.26    104.74 o 
   1  15   6     2119.75     1911.03     75.93 o 
   2  15   6      416.19      451.53     75.00 o 
   3  15   6       20.93       50.51     74.69 o 
   4  15   6       78.22      127.30     74.04 o 
   5  15   6      360.49      391.45    113.21 o 
   6  15   6      930.58      760.52     79.10 o 
  -8  16   6       68.46      147.72     66.61 o 
  -7  16   6       34.74       84.87     55.41 o 
  -6  16   6       17.73       44.76     60.27 o 
  -5  16   6        8.88       58.26     57.24 o 
  -4  16   6       48.85      205.86     55.47 o 
  -3  16   6       39.19      135.88     55.86 o 
  -2  16   6        1.43      -72.80     72.80 o 
  -1  16   6      452.72      466.86     66.38 o 
   0  16   6       39.40      101.31     74.04 o 
   1  16   6      198.27      129.25    117.66 o 
   2  16   6      187.32      287.53     73.41 o 
   3  16   6      663.87      690.14     69.80 o 
   4  16   6      137.69      203.28     74.37 o 
   5  16   6       56.53       17.30     72.39 o 
  -6  17   6      182.40      195.18     57.08 o 
  -5  17   6       27.89       80.84     54.96 o 
  -4  17   6      116.88      162.00     70.63 o 
  -3  17   6      434.63      409.98     55.89 o 
  -2  17   6      109.29       95.95     59.60 o 
  -1  17   6       13.92      -20.68     68.19 o 
   0  17   6      128.49       92.03     68.52 o 
   1  17   6     2027.48     1826.40    112.32 o 
   2  17   6       20.48       46.93     68.30 o 
   3  17   6       18.00      -29.46    105.63 o 
  -3  18   6        3.24      164.02     89.14 o 
  -2  18   6      315.46      350.69     55.79 o 
  -1  18   6       93.28       56.39     63.28 o 
   0  18   6       65.18      107.71     55.07 o 
 -15   0   7      800.27      886.45     95.86 o 
 -13   0   7     1303.19     1205.44     88.54 o 
 -11   0   7       20.52      121.28     83.50 o 
  -9   0   7      767.49      796.90    123.90 o 
  -7   0   7        3.14      142.62    123.90 o 
  -5   0   7     4948.99     5120.54    239.78 o 
  -3   0   7     3692.86     3134.00    132.37 o 
  -1   0   7     2692.04     2832.62    113.65 o 
   1   0   7    10978.24    10890.26    133.71 o 
   3   0   7     6534.50     6599.20     86.05 o 
   5   0   7      396.42      493.21     68.64 o 
   7   0   7      469.18      494.77     65.07 o 
   9   0   7       14.79      100.18     72.15 o 
  11   0   7       22.38      159.94     74.04 o 
 -15   1   7      578.13      649.40     73.28 o 
 -14   1   7       11.34       17.51     64.65 o 
 -13   1   7      294.31      340.61     64.96 o 
 -12   1   7        7.47       50.93     62.81 o 
 -11   1   7     1827.96     1949.60     85.95 o 
 -10   1   7     4198.96     4226.89    161.86 o 
  -9   1   7      364.78      406.24    111.42 o 
  -8   1   7       43.17      141.68     78.16 o 
  -7   1   7     1476.08     1431.81     84.39 o 
  -6   1   7      677.27      692.68     59.22 o 
  -5   1   7      148.50      178.27     56.78 o 
  -4   1   7      751.57      874.28     54.70 o 
  -3   1   7      584.26      690.33     57.10 o 
  -2   1   7    14918.92    15123.11     79.96 o 
  -1   1   7     9651.26     9162.82     76.94 o 
   0   1   7       15.69       44.27     62.25 o 
   1   1   7       16.14       90.03     54.16 o 
   2   1   7      179.14      249.96     49.93 o 
   3   1   7     1776.87     1559.35     52.29 o 
   4   1   7      213.75      195.37     46.23 o 
   5   1   7      621.28      649.14     50.25 o 
   6   1   7      359.41      474.72     47.74 o 
   7   1   7      634.27      646.17     53.65 o 
   8   1   7       91.91      154.45     49.06 o 
   9   1   7       53.82       94.05     50.34 o 
  10   1   7      466.21      529.49     62.01 o 
  11   1   7      659.16      658.69     53.81 o 
  12   1   7        7.07       84.01     53.81 o 
 -15   2   7      371.80      419.87     75.15 o 
 -14   2   7       18.74       53.83     66.60 o 
 -13   2   7     1144.91     1180.39     69.95 o 
 -12   2   7      379.99      396.76     59.88 o 
 -11   2   7      408.82      389.93     62.39 o 
 -10   2   7        9.77       43.91     59.48 o 
  -9   2   7      977.79      927.02     73.00 o 
  -8   2   7      258.14      350.01     81.75 o 
  -7   2   7      252.82      288.40     81.35 o 
  -6   2   7      542.01      555.67     68.29 o 
  -5   2   7     1856.89     1913.85     62.54 o 
  -4   2   7      543.48      413.84     59.01 o 
  -3   2   7      148.62      243.66     60.23 o 
  -2   2   7     1895.61     1860.26     56.52 o 
  -1   2   7     2065.66     2171.86     58.86 o 
   0   2   7     3985.06     3898.10     61.05 o 
   1   2   7     1607.50     1584.96     56.29 o 
   2   2   7     1577.32     1557.53     54.01 o 
   3   2   7     1247.23     1142.86     57.92 o 
   4   2   7      470.27      416.20     47.68 o 
   5   2   7      116.96      148.52     52.30 o 
   6   2   7     2953.67     2879.59     60.34 o 
   7   2   7      437.55      394.87     44.36 o 
   8   2   7     1154.66     1178.16     49.37 o 
   9   2   7        0.26        9.62     51.25 o 
  10   2   7       19.43       60.56     45.13 o 
  11   2   7      405.51      428.84     50.58 o 
  12   2   7      640.62      647.05     52.33 o 
 -15   3   7       75.64       84.77     89.17 o 
 -14   3   7      330.84      399.27     80.58 o 
 -13   3   7      105.40      133.23     70.11 o 
 -12   3   7       39.97       -5.35     63.91 o 
 -11   3   7        5.21       28.70     62.59 o 
 -10   3   7     1890.80     1898.71     81.71 o 
  -9   3   7      140.41      138.75     74.08 o 
  -8   3   7      231.78      272.78     86.73 o 
  -7   3   7     2312.97     2506.33    107.72 o 
  -6   3   7     2365.38     2330.90     89.52 o 
  -5   3   7      275.20      324.98     58.69 o 
  -4   3   7      352.33      482.03     58.18 o 
  -3   3   7     4376.70     4323.80    126.73 o 
  -2   3   7     5420.67     5595.73    116.81 o 
  -1   3   7      123.01      215.11     56.81 o 
   0   3   7      109.26      188.80     56.51 o 
   1   3   7      118.93      169.22     56.22 o 
   2   3   7      482.00      466.85     53.81 o 
   3   3   7      374.14      351.70     50.86 o 
   4   3   7      968.29      831.17     48.91 o 
   5   3   7     1459.16     1381.15     47.18 o 
   6   3   7       39.63      116.05     47.19 o 
   7   3   7      131.11      153.05     50.89 o 
   8   3   7       61.24      170.20     82.34 o 
   9   3   7      237.77      328.83     46.28 o 
  10   3   7       45.38      138.32     46.23 o 
  11   3   7        0.53      121.60     52.45 o 
  12   3   7       44.40       69.36     58.28 o 
 -15   4   7        4.64       46.56     80.68 o 
 -14   4   7      364.01      433.30     74.01 o 
 -13   4   7       75.40       84.49     71.82 o 
 -12   4   7     1070.39     1124.35    182.73 o 
 -11   4   7       66.63      144.48     77.67 o 
 -10   4   7       19.44       85.05     72.41 o 
  -9   4   7       39.50       -2.62     83.45 o 
  -8   4   7      774.16      803.79     91.23 o 
  -7   4   7     2597.40     2685.32    104.73 o 
  -6   4   7      300.25      445.24     72.18 o 
  -5   4   7     5257.44     5185.80    104.09 o 
  -4   4   7     1004.12     1157.16     56.20 o 
  -3   4   7     2534.60     2661.28     96.75 o 
  -2   4   7     2009.27     1960.76     88.56 o 
  -1   4   7      701.75      697.66     53.83 o 
   0   4   7       11.40       61.73     51.88 o 
   1   4   7     2764.11     2528.40     52.94 o 
   2   4   7       23.61       22.39     52.45 o 
   3   4   7      307.46      206.97     62.53 o 
   4   4   7        2.05       17.35     53.39 o 
   5   4   7      402.39      458.00     51.17 o 
   6   4   7      670.06      680.94     52.87 o 
   7   4   7      357.20      424.52     46.83 o 
   8   4   7      211.68      272.98     48.42 o 
   9   4   7      276.79      346.16     51.00 o 
  10   4   7      610.48      669.71     51.98 o 
  11   4   7      410.84      467.22     48.21 o 
  12   4   7        0.81       22.33     54.12 o 
 -15   5   7      451.78      389.64    139.95 o 
 -14   5   7       63.06       33.36     72.75 o 
 -13   5   7       14.07       59.78     72.75 o 
 -12   5   7        0.02      191.46     80.67 o 
 -11   5   7       75.87       55.19     73.38 o 
 -10   5   7       42.39      236.47     71.52 o 
  -9   5   7     1572.27     1635.70    108.75 o 
  -8   5   7     3109.53     3420.95    174.27 o 
  -7   5   7     5997.84     6122.70    279.17 o 
  -6   5   7        2.17      -23.65     72.80 o 
  -5   5   7     3708.94     3753.15    136.87 o 
  -4   5   7      596.97      640.04     54.20 o 
  -3   5   7     4032.28     4068.40    184.53 o 
  -2   5   7     4106.10     3958.58    114.23 o 
  -1   5   7      256.40      353.68     52.08 o 
   0   5   7     2284.62     2278.91     90.21 o 
   1   5   7       10.75       -9.62     49.63 o 
   2   5   7       62.35       52.94     50.22 o 
   3   5   7     2699.13     2633.66     58.15 o 
   4   5   7      707.65      719.20     48.81 o 
   5   5   7       28.02       80.09     68.92 o 
   6   5   7      522.10      553.73     49.61 o 
   7   5   7     2180.74     2208.05     58.80 o 
   8   5   7      171.39      304.57     68.06 o 
   9   5   7      579.09      617.69     49.07 o 
  10   5   7       71.57       85.38     52.47 o 
  11   5   7      459.31      474.26     53.22 o 
 -14   6   7        0.63        9.95     74.97 o 
 -13   6   7       13.39       12.92     73.71 o 
 -12   6   7       15.94       45.40     71.52 o 
 -11   6   7      166.25      182.87     72.48 o 
 -10   6   7      790.05      925.90     73.08 o 
  -9   6   7      308.42      344.08    105.18 o 
  -8   6   7      523.09      680.13     86.46 o 
  -7   6   7     2313.78     2353.65     84.48 o 
  -6   6   7       93.51      174.93     65.42 o 
  -5   6   7     4609.66     4744.91    168.72 o 
  -4   6   7     4637.63     4613.64    257.12 o 
  -3   6   7      150.58      195.40     51.51 o 
  -2   6   7      955.04     1093.89     76.68 o 
  -1   6   7      123.43      126.99     51.20 o 
   0   6   7     2531.65     2265.24     77.20 o 
   1   6   7      523.46      519.46     49.41 o 
   2   6   7      644.55      645.83     45.53 o 
   3   6   7        3.05       18.35     50.33 o 
   4   6   7       73.31      105.04     66.78 o 
   5   6   7     1525.45     1500.21     51.15 o 
   6   6   7      240.24      288.21     47.19 o 
   7   6   7      902.32      828.54     50.95 o 
   8   6   7      148.98      214.96     49.14 o 
   9   6   7      783.07      924.70     55.01 o 
  10   6   7      257.20      247.73     51.50 o 
  11   6   7       20.00      119.45     66.39 o 
 -14   7   7     1125.02     1026.63    179.17 o 
 -13   7   7       12.62       48.25    105.18 o 
 -12   7   7     1111.76     1168.84     75.27 o 
 -11   7   7       13.33      -43.95     72.17 o 
 -10   7   7       13.17      129.34     71.54 o 
  -9   7   7      489.27      519.44     72.65 o 
  -8   7   7      278.92      254.05    101.62 o 
  -7   7   7      142.97      177.08     75.00 o 
  -6   7   7      467.81      514.83     68.10 o 
  -5   7   7       34.24        9.03     63.00 o 
  -4   7   7      337.88      367.82     65.32 o 
  -3   7   7      969.79     1018.01     51.50 o 
  -2   7   7     2950.37     2709.37     71.66 o 
  -1   7   7     3922.62     4006.58    167.13 o 
   0   7   7      221.86      234.46     50.16 o 
   1   7   7      699.52      648.25     47.18 o 
   2   7   7     5414.88     5238.84    134.32 o 
   3   7   7       11.66       80.06     45.40 o 
   4   7   7        7.52       58.52     49.90 o 
   5   7   7     1622.78     1604.48     54.98 o 
   6   7   7      318.56      399.07     51.62 o 
   7   7   7      576.21      604.85     48.21 o 
   8   7   7      324.72      381.15     48.74 o 
   9   7   7       21.72       60.11     52.05 o 
  10   7   7      128.37      152.23     51.59 o 
  11   7   7        0.19       79.92     53.61 o 
 -14   8   7      356.14      341.09     69.12 o 
 -13   8   7       64.44       96.71     75.00 o 
 -12   8   7     2218.01     2247.15     70.86 o 
 -11   8   7       15.78        5.81    115.88 o 
 -10   8   7     1838.68     1883.68     77.11 o 
  -9   8   7      953.98     1044.84    111.87 o 
  -8   8   7     1352.15     1483.27    104.29 o 
  -7   8   7      168.87      202.52     91.80 o 
  -6   8   7      450.86      454.94     75.05 o 
  -5   8   7      343.48      366.86     65.39 o 
  -4   8   7      650.87      658.26     69.37 o 
  -3   8   7      907.18      889.84     66.22 o 
  -2   8   7      132.08      157.03     51.59 o 
  -1   8   7     1908.65     1800.47     70.76 o 
   0   8   7     1728.75     1739.36     52.37 o 
   1   8   7     4053.99     3941.67    100.73 o 
   2   8   7      257.25      272.97     48.68 o 
   3   8   7       38.17       -3.86     50.92 o 
   4   8   7      253.84      347.69     57.25 o 
   5   8   7      106.17      160.43     51.31 o 
   6   8   7       25.68       46.14     48.71 o 
   7   8   7      182.74      156.87     47.62 o 
   8   8   7        3.60      -42.44     52.78 o 
   9   8   7      118.72       72.29     47.75 o 
  10   8   7     1318.48     1377.18     67.80 o 
 -13   9   7       93.97      164.46     62.40 o 
 -12   9   7        6.49       47.49     60.42 o 
 -11   9   7      371.14      478.36     75.63 o 
 -10   9   7      274.88      285.64    115.88 o 
  -9   9   7        3.28       12.08     64.88 o 
  -8   9   7      243.39      296.83     82.90 o 
  -7   9   7      938.24      972.41     82.01 o 
  -6   9   7      685.18      746.22     86.41 o 
  -5   9   7      730.79      757.69     64.15 o 
  -4   9   7     3405.13     3424.75    205.07 o 
  -3   9   7      127.76      200.90     59.58 o 
  -2   9   7        9.21       53.86     64.06 o 
  -1   9   7     1672.14     1762.99     67.63 o 
   0   9   7       34.41       73.13     47.01 o 
   1   9   7     3733.49     3675.65    142.17 o 
   2   9   7     1278.73     1411.90     49.86 o 
   3   9   7     3332.87     3370.65    106.49 o 
   4   9   7       44.89       69.39     48.48 o 
   5   9   7      120.51       80.78     48.84 o 
   6   9   7      116.98      111.40     62.02 o 
   7   9   7      340.22      354.00     55.87 o 
   8   9   7     1179.97     1301.38     60.21 o 
   9   9   7        0.65       58.45     51.63 o 
  10   9   7       13.26      -13.94     53.46 o 
 -13  10   7     1317.61     1200.49     71.08 o 
 -12  10   7       77.05       52.94     62.84 o 
 -11  10   7      134.54      190.33     73.43 o 
 -10  10   7       25.20      153.51     89.58 o 
  -9  10   7     1628.55     1685.10     67.02 o 
  -8  10   7       49.69      -38.33     82.01 o 
  -7  10   7     2024.13     1963.62     97.63 o 
  -6  10   7     1376.88     1442.77     92.70 o 
  -5  10   7      106.06      120.04     63.03 o 
  -4  10   7      956.83      983.95     75.81 o 
  -3  10   7      924.27      956.55     64.08 o 
  -2  10   7      482.01      642.60     56.13 o 
  -1  10   7      826.06      793.78     57.58 o 
   0  10   7        9.25       40.95     52.31 o 
   1  10   7      184.86      234.89     46.99 o 
   2  10   7     3644.71     3822.04     94.50 o 
   3  10   7      906.94      963.13     45.20 o 
   4  10   7      113.16      131.67     48.06 o 
   5  10   7      703.32      800.58     53.52 o 
   6  10   7        5.87       42.84     50.29 o 
   7  10   7        0.63       73.89     51.25 o 
   8  10   7      275.32      333.84     50.05 o 
   9  10   7       88.31      224.95     66.22 o 
 -12  11   7        1.79       68.54     69.28 o 
 -11  11   7      509.99      511.48     72.20 o 
 -10  11   7      210.63      208.41     67.43 o 
  -9  11   7      628.60      562.50     72.45 o 
  -8  11   7      284.31      216.64     71.22 o 
  -7  11   7      210.97      316.81     71.31 o 
  -6  11   7     4767.11     5066.29    357.00 o 
  -5  11   7        3.57       96.28     72.75 o 
  -4  11   7      754.58      795.41     74.44 o 
  -3  11   7       86.44       76.13     61.00 o 
  -2  11   7      837.91      849.45     62.93 o 
  -1  11   7       40.57      108.91     59.50 o 
   0  11   7      301.01      218.31     55.34 o 
   1  11   7      364.79      492.08     54.30 o 
   2  11   7      293.27      328.19     49.75 o 
   3  11   7       30.79       -4.83     49.69 o 
   4  11   7      397.63      492.27     46.24 o 
   5  11   7      304.30      317.01     48.41 o 
   6  11   7      741.88      776.56     65.49 o 
   7  11   7      776.83      832.47     53.15 o 
   8  11   7      503.32      569.78     53.36 o 
   9  11   7      526.04      604.58     53.78 o 
 -12  12   7      518.30      517.47     64.88 o 
 -11  12   7      144.12      141.89     68.00 o 
 -10  12   7       65.77       62.55     73.71 o 
  -9  12   7       21.89       80.05     69.08 o 
  -8  12   7     2115.25     2163.24    108.30 o 
  -7  12   7       32.52       78.36     81.38 o 
  -6  12   7      176.32      218.46     81.80 o 
  -5  12   7       77.04      114.32     67.77 o 
  -4  12   7     1182.58     1225.75     79.85 o 
  -3  12   7       11.03       58.31     61.24 o 
  -2  12   7       12.30        0.98     65.74 o 
  -1  12   7        0.07      -58.40     59.35 o 
   0  12   7       36.18       90.48     59.56 o 
   1  12   7       21.29      145.31     58.14 o 
   2  12   7     1003.95     1027.03     61.34 o 
   3  12   7      601.50      649.36     48.90 o 
   4  12   7     1205.62     1332.84     53.25 o 
   5  12   7        4.67       27.20     50.81 o 
   6  12   7     1532.01     1533.07     54.26 o 
   7  12   7       22.12       90.11     51.60 o 
   8  12   7     1041.38     1002.15     68.51 o 
 -11  13   7      294.57      292.97     78.38 o 
 -10  13   7     1650.07     1641.43     88.69 o 
  -9  13   7       17.40       94.36    178.28 o 
  -8  13   7       20.33      129.29     72.80 o 
  -7  13   7      218.19      268.13     54.22 o 
  -6  13   7     1445.16     1460.54    122.57 o 
  -5  13   7       83.30       -1.31     82.88 o 
  -4  13   7        8.12       91.11     77.29 o 
  -3  13   7       91.75      209.53     78.89 o 
  -2  13   7        6.93       24.69    101.17 o 
  -1  13   7      366.18      345.81     54.44 o 
   0  13   7      353.58      439.19     59.87 o 
   1  13   7       93.73      148.18     54.57 o 
   2  13   7      329.88      277.95     59.70 o 
   3  13   7      188.13      239.37     51.72 o 
   4  13   7      357.23      408.70     56.12 o 
   5  13   7      131.08      186.28     61.09 o 
   6  13   7     1159.32     1179.24     51.50 o 
   7  13   7      440.92      449.34     55.24 o 
 -10  14   7       62.00       87.08     73.43 o 
  -9  14   7      966.90      933.73     70.44 o 
  -8  14   7       96.30      124.88     71.76 o 
  -7  14   7      220.84      277.66     55.57 o 
  -6  14   7        2.47      -32.54     64.57 o 
  -5  14   7      345.93      339.40     68.27 o 
  -4  14   7       84.43      173.12     66.17 o 
  -3  14   7     1008.83     1053.24     75.64 o 
  -2  14   7       66.07      108.86     65.29 o 
  -1  14   7     1549.68     1528.57     91.81 o 
   0  14   7      224.36      252.85     60.04 o 
   1  14   7      400.21      416.44     60.21 o 
   2  14   7      105.43      129.01     56.29 o 
   3  14   7     1007.80     1001.79     56.77 o 
   4  14   7        1.17      -18.19     55.75 o 
   5  14   7     1146.55     1096.86     62.09 o 
   6  14   7      322.20      279.48     53.79 o 
  -9  15   7      186.26      251.09     67.25 o 
  -8  15   7       45.50      130.22     69.28 o 
  -7  15   7       36.17       30.48     55.39 o 
  -6  15   7        0.96      -14.53     60.01 o 
  -5  15   7      137.00      233.50     68.60 o 
  -4  15   7      176.23      284.35     70.25 o 
  -3  15   7      107.75      116.42     81.12 o 
  -2  15   7       33.39      154.74     97.16 o 
  -1  15   7      411.12      463.37     82.90 o 
   0  15   7      253.13      269.26     73.41 o 
   1  15   7      345.42      534.12     74.04 o 
   2  15   7      892.64      794.82    109.20 o 
   3  15   7      264.08      180.09     74.94 o 
   4  15   7      180.29      210.14     76.58 o 
   5  15   7       80.32      129.16     75.95 o 
  -7  16   7       25.44       36.57     55.78 o 
  -6  16   7        2.67       51.87     51.87 o 
  -5  16   7        0.34       32.47     53.76 o 
  -4  16   7       74.61      142.63     80.58 o 
  -3  16   7       28.97       -3.41     67.88 o 
  -2  16   7      129.97      218.27     70.57 o 
  -1  16   7       51.08      166.38     72.99 o 
   0  16   7      559.05      458.73     76.24 o 
   1  16   7       24.90       60.89     74.06 o 
   2  16   7       98.73      189.68     75.95 o 
   3  16   7      464.21      549.26     76.90 o 
   4  16   7      863.63      779.53     78.78 o 
  -5  17   7        3.38       85.92     57.43 o 
  -4  17   7       28.71       88.83     55.66 o 
  -3  17   7        4.25      131.55     69.16 o 
  -2  17   7      248.07      255.80     73.67 o 
  -1  17   7      133.07       95.03     77.50 o 
   0  17   7      278.30      284.86     97.61 o 
   1  17   7       33.23       21.33     77.84 o 
   2  17   7      347.20      238.56     69.35 o 
 -14   0   8     1435.40     1363.59    115.88 o 
 -12   0   8     1641.02     1661.06    149.75 o 
 -10   0   8      406.90      451.04    118.55 o 
  -8   0   8     6734.94     6686.31    128.36 o 
  -6   0   8      168.38      116.38     81.56 o 
  -4   0   8      420.27      476.96     76.24 o 
  -2   0   8    10158.93     9213.55     86.67 o 
   0   0   8     4462.37     4475.58    155.99 o 
   2   0   8     4665.98     4204.89     85.08 o 
   4   0   8      787.89      815.97     71.82 o 
   6   0   8     1356.75     1378.77     66.97 o 
   8   0   8      147.16       86.46     90.03 o 
  10   0   8        4.92      -24.89     65.96 o 
 -15   1   8      138.71      187.61     71.66 o 
 -14   1   8      999.22      971.57     67.88 o 
 -13   1   8      501.83      522.38     64.91 o 
 -12   1   8       18.47       26.48     61.30 o 
 -11   1   8       22.12       49.10     60.92 o 
 -10   1   8     3094.15     3047.21    115.24 o 
  -9   1   8      530.84      554.08     86.35 o 
  -8   1   8      729.65      753.11     80.08 o 
  -7   1   8      127.87      164.26     62.52 o 
  -6   1   8      304.12      321.20     57.86 o 
  -5   1   8     1282.95     1200.13     52.66 o 
  -4   1   8     2216.51     2177.22     68.83 o 
  -3   1   8       34.88       13.54     55.27 o 
  -2   1   8      407.45      447.92     52.18 o 
  -1   1   8     2411.34     2302.65     61.70 o 
   0   1   8    11656.85    11304.25    116.44 o 
   1   1   8       48.03       71.78     55.36 o 
   2   1   8     1442.55     1284.33     52.68 o 
   3   1   8      593.90      637.80     51.07 o 
   4   1   8      799.59      794.36     47.45 o 
   5   1   8     1963.49     1877.82     53.00 o 
   6   1   8      407.81      497.33     48.89 o 
   7   1   8       62.37      114.79     51.81 o 
   8   1   8      129.19      160.73     54.89 o 
   9   1   8        7.37       14.87     43.93 o 
  10   1   8       86.65       98.43     49.70 o 
  11   1   8      189.67      169.68     50.88 o 
 -15   2   8      380.89      411.64     75.19 o 
 -14   2   8      353.52      365.64     71.81 o 
 -13   2   8       40.91       97.95     60.50 o 
 -12   2   8     1175.46     1206.15     68.20 o 
 -11   2   8      626.19      602.50     58.49 o 
 -10   2   8       61.31      120.37     70.60 o 
  -9   2   8     1134.91     1151.55     84.78 o 
  -8   2   8     1233.32     1284.12     85.38 o 
  -7   2   8      109.06      124.05     67.71 o 
  -6   2   8     1013.45     1001.17     54.47 o 
  -5   2   8       11.06      122.27     54.80 o 
  -4   2   8      222.48      211.32     50.76 o 
  -3   2   8     7416.17     7186.26    108.46 o 
  -2   2   8      790.63      752.52     54.70 o 
  -1   2   8     2251.65     2350.66     55.70 o 
   0   2   8      125.76      184.91     50.50 o 
   1   2   8     1943.35     1886.63     54.94 o 
   2   2   8      715.76      761.90     47.47 o 
   3   2   8     5913.62     5584.58     58.55 o 
   4   2   8     1881.90     1786.24     50.80 o 
   5   2   8       36.11       28.47     78.35 o 
   6   2   8       20.47       51.38     52.24 o 
   7   2   8     1196.13     1139.01     56.74 o 
   8   2   8      811.01      898.25     57.13 o 
   9   2   8      420.79      461.42     48.74 o 
  10   2   8        0.16      -31.60     45.53 o 
  11   2   8        4.02       37.91     51.60 o 
 -15   3   8      106.27      110.79     87.93 o 
 -14   3   8       16.36      -55.08     86.65 o 
 -13   3   8      820.19      746.27     71.12 o 
 -12   3   8      724.31      715.77     63.53 o 
 -11   3   8        5.46       45.10     59.89 o 
 -10   3   8       68.88      118.41     74.95 o 
  -9   3   8     3035.73     3120.19     90.60 o 
  -8   3   8      110.96      108.30     83.24 o 
  -7   3   8        8.46       50.45     68.04 o 
  -6   3   8     3559.55     3727.18    107.22 o 
  -5   3   8     5189.62     5278.06    133.68 o 
  -4   3   8     1296.10     1281.85     58.76 o 
  -3   3   8       18.87       94.63     51.61 o 
  -2   3   8     8501.63     8695.63    230.95 o 
  -1   3   8     3391.04     3335.45     69.95 o 
   0   3   8        9.18       -3.97     53.01 o 
   1   3   8     1538.22     1489.73     47.35 o 
   2   3   8     1406.52     1279.39     62.84 o 
   3   3   8       17.46       77.37     45.12 o 
   4   3   8     2006.00     1948.81     52.83 o 
   5   3   8     4008.82     3851.15     97.14 o 
   6   3   8      860.50      806.82     45.33 o 
   7   3   8       33.57       60.76     50.69 o 
   8   3   8       56.07       94.53     47.95 o 
   9   3   8       91.98      179.29     52.81 o 
  10   3   8      731.24      815.01     54.37 o 
  11   3   8       41.08      124.25     51.64 o 
 -15   4   8       18.44       27.75     76.53 o 
 -14   4   8       70.83      128.17     72.80 o 
 -13   4   8      123.01       83.97     77.00 o 
 -12   4   8       23.80       75.37     71.15 o 
 -11   4   8      310.64      311.29     71.82 o 
 -10   4   8     3422.43     3423.92    146.04 o 
  -9   4   8     1290.28     1333.20    143.51 o 
  -8   4   8      105.57      180.38     86.41 o 
  -7   4   8     1277.88     1273.32     66.80 o 
  -6   4   8      731.15      741.61     63.41 o 
  -5   4   8      561.91      547.92     49.95 o 
  -4   4   8     8054.87     7909.51    192.92 o 
  -3   4   8      123.90      128.27     51.87 o 
  -2   4   8     1677.64     1637.58     60.60 o 
  -1   4   8       94.02      134.73     47.91 o 
   0   4   8      539.05      555.15     54.30 o 
   1   4   8        0.92       78.52     45.86 o 
   2   4   8     3725.33     3447.99     88.39 o 
   3   4   8     1735.53     1716.68     55.93 o 
   4   4   8     1181.98     1189.81     54.31 o 
   5   4   8        9.60       37.99     47.57 o 
   6   4   8     1443.94     1551.96     53.77 o 
   7   4   8      622.21      600.01     53.68 o 
   8   4   8       57.62       99.50     44.65 o 
   9   4   8      281.48      290.25     49.14 o 
  10   4   8      249.01      245.10     50.02 o 
  11   4   8        2.03       -4.40     54.26 o 
 -15   5   8        0.18       47.60     81.05 o 
 -14   5   8     1046.61      979.70    144.41 o 
 -13   5   8      177.81      184.41    129.25 o 
 -12   5   8        6.61       77.38     70.56 o 
 -11   5   8       64.65      133.64     64.25 o 
 -10   5   8      145.47      177.39    100.73 o 
  -9   5   8      700.67      601.57     80.52 o 
  -8   5   8     4977.61     5001.71    285.69 o 
  -7   5   8     2257.93     2379.62     87.08 o 
  -6   5   8     3615.27     3648.22     82.30 o 
  -5   5   8      124.59      133.27     54.47 o 
  -4   5   8     2085.64     2138.61     71.28 o 
  -3   5   8       35.33       71.34     51.86 o 
  -2   5   8     5222.14     5193.90    122.29 o 
  -1   5   8     2339.81     2010.93     60.08 o 
   0   5   8     3207.54     3037.88     93.54 o 
   1   5   8     2157.21     2065.06     96.62 o 
   2   5   8       13.74      -31.41     46.41 o 
   3   5   8      415.35      314.17     49.59 o 
   4   5   8     2786.10     2818.68     54.25 o 
   5   5   8     1191.87     1110.20     64.33 o 
   6   5   8       82.23      113.60     52.48 o 
   7   5   8      665.38      769.58     52.03 o 
   8   5   8      901.77      872.25     49.57 o 
   9   5   8        2.05       82.86     48.35 o 
  10   5   8       13.66       41.74     50.21 o 
  11   5   8        0.18      116.45    103.09 o 
 -14   6   8      498.62      551.67     76.56 o 
 -13   6   8       21.15       92.73     88.69 o 
 -12   6   8      303.42      380.37     91.81 o 
 -11   6   8      516.65      484.41     73.12 o 
 -10   6   8        7.62      -34.25     70.86 o 
  -9   6   8       10.71      -14.26    105.18 o 
  -8   6   8      871.16      901.37     92.32 o 
  -7   6   8       27.53       41.27     66.48 o 
  -6   6   8     5739.28     5744.45    232.30 o 
  -5   6   8       12.80       79.13     62.18 o 
  -4   6   8     2247.89     2370.73     97.81 o 
  -3   6   8     1195.95     1121.64     63.82 o 
  -2   6   8       16.12       48.75     48.51 o 
  -1   6   8      975.37     1011.98     65.69 o 
   0   6   8       78.23      109.55     55.58 o 
   1   6   8     7280.40     6948.02    155.45 o 
   2   6   8      343.43      364.60     50.88 o 
   3   6   8      429.57      464.14     50.42 o 
   4   6   8      424.74      461.32     48.11 o 
   5   6   8      135.84      171.05     47.41 o 
   6   6   8      243.47      255.36     48.94 o 
   7   6   8       17.42        8.05     47.69 o 
   8   6   8       80.11      106.54     48.25 o 
   9   6   8       78.82      149.96     61.11 o 
  10   6   8      134.24      154.28     53.03 o 
 -14   7   8       37.27      -26.12     76.89 o 
 -13   7   8     1299.38     1413.57    123.46 o 
 -12   7   8      159.07      192.52     65.61 o 
 -11   7   8       46.79       30.56     63.78 o 
 -10   7   8      136.40      213.64     62.75 o 
  -9   7   8      636.55      547.31    104.29 o 
  -8   7   8     4460.50     4504.19    114.10 o 
  -7   7   8     1012.38     1094.44     70.48 o 
  -6   7   8      260.54      260.81     64.52 o 
  -5   7   8      290.74      354.64     62.06 o 
  -4   7   8        9.38       23.10     64.09 o 
  -3   7   8       16.77       75.78     47.73 o 
  -2   7   8     2298.29     2373.35    125.44 o 
  -1   7   8     2358.63     2277.80    103.66 o 
   0   7   8     2216.73     2087.93     56.27 o 
   1   7   8      462.16      483.86     52.91 o 
   2   7   8       11.09       31.63     49.02 o 
   3   7   8      288.37      287.94     54.56 o 
   4   7   8       14.96       22.01     50.30 o 
   5   7   8        6.80       28.61     48.50 o 
   6   7   8      146.90      168.97     48.30 o 
   7   7   8       23.64       53.38     49.03 o 
   8   7   8      383.07      520.87     51.23 o 
   9   7   8      461.30      454.25     75.78 o 
  10   7   8        4.12       33.73     53.81 o 
 -14   8   8      762.71      654.78    136.83 o 
 -13   8   8      291.93      301.61     67.84 o 
 -12   8   8        5.13      107.58     74.69 o 
 -11   8   8     1604.35     1600.96     78.44 o 
 -10   8   8        0.55      118.22     71.52 o 
  -9   8   8      605.12      545.53    102.51 o 
  -8   8   8        9.43      -79.33     79.33 o 
  -7   8   8      222.12      201.73     74.90 o 
  -6   8   8       51.96       69.27     71.18 o 
  -5   8   8     1113.74     1114.43     62.92 o 
  -4   8   8      597.64      678.90     64.84 o 
  -3   8   8      113.09       91.43     52.94 o 
  -2   8   8      246.62      288.34     49.35 o 
  -1   8   8     1359.89     1383.23     55.32 o 
   0   8   8      713.52      663.08     49.53 o 
   1   8   8      101.42      154.79     51.30 o 
   2   8   8     1445.57     1448.50     70.50 o 
   3   8   8       94.78      171.68     47.05 o 
   4   8   8       55.98      117.32     44.84 o 
   5   8   8     1717.96     1767.04     50.89 o 
   6   8   8       27.52      127.41     46.21 o 
   7   8   8      613.78      684.10     49.76 o 
   8   8   8        4.44       36.24     49.12 o 
   9   8   8       27.34       34.12     48.61 o 
  10   8   8      100.58       85.64     53.61 o 
 -13   9   8      400.37      394.89    101.17 o 
 -12   9   8       12.29       -0.22    133.71 o 
 -11   9   8      225.32      239.12     96.72 o 
 -10   9   8      177.61      222.29    141.29 o 
  -9   9   8      779.77     1062.54     84.68 o 
  -8   9   8      576.90      646.26    101.62 o 
  -7   9   8      332.44      401.09     87.74 o 
  -6   9   8      422.28      533.10     73.34 o 
  -5   9   8      140.33      118.87     69.87 o 
  -4   9   8      872.99      942.73     67.49 o 
  -3   9   8     3679.09     3539.67     77.94 o 
  -2   9   8     1042.23     1093.85     52.89 o 
  -1   9   8       96.45      146.16     49.60 o 
   0   9   8     3557.82     3609.00    140.37 o 
   1   9   8      298.64      242.10     50.10 o 
   2   9   8       63.95       32.58     45.98 o 
   3   9   8        0.60      -41.53     41.53 o 
   4   9   8      540.99      607.60     60.08 o 
   5   9   8        4.35       70.44     50.68 o 
   6   9   8      225.90      267.32     48.80 o 
   7   9   8      136.29      147.76     49.07 o 
   8   9   8      554.41      631.10     53.15 o 
   9   9   8      511.42      411.97     54.04 o 
 -13  10   8       51.60      121.28     77.21 o 
 -12  10   8     1569.28     1537.45     69.58 o 
 -11  10   8       58.09      183.41    126.13 o 
 -10  10   8      399.63      566.51     72.48 o 
  -9  10   8       33.42       85.68     82.45 o 
  -8  10   8     2599.06     2642.97    106.97 o 
  -7  10   8      282.02      392.82     88.87 o 
  -6  10   8     1734.74     1759.84     69.48 o 
  -5  10   8     1430.81     1394.84     68.51 o 
  -4  10   8      816.09      865.72     58.80 o 
  -3  10   8      107.07      134.27     61.03 o 
  -2  10   8      714.99      760.39     60.90 o 
  -1  10   8       20.02       98.34     50.02 o 
   0  10   8      765.82      849.89     51.95 o 
   1  10   8       10.72       91.68     52.02 o 
   2  10   8      172.46      251.10     44.00 o 
   3  10   8      730.97      841.81     49.44 o 
   4  10   8     1364.29     1362.91     55.19 o 
   5  10   8      182.05      229.65     48.70 o 
   6  10   8      815.25      887.23     49.71 o 
   7  10   8      247.60      267.78     50.67 o 
   8  10   8       31.38       65.63     50.60 o 
   9  10   8       94.14      168.76     54.94 o 
 -12  11   8        0.42      111.09     67.07 o 
 -11  11   8        7.66       60.17     80.67 o 
 -10  11   8      552.03      546.03     65.54 o 
  -9  11   8     1220.46     1147.78    119.89 o 
  -8  11   8       70.48       70.42     99.84 o 
  -7  11   8      307.94      395.53     85.43 o 
  -6  11   8      575.31      710.25     81.38 o 
  -5  11   8     3389.97     3369.49    109.89 o 
  -4  11   8      700.87      703.71     60.84 o 
  -3  11   8      109.65       80.60     63.33 o 
  -2  11   8      899.92      916.25     60.37 o 
  -1  11   8      291.76      303.71     61.29 o 
   0  11   8       32.30       17.03     48.47 o 
   1  11   8       54.99      150.66     48.15 o 
   2  11   8      556.93      643.93     48.88 o 
   3  11   8      838.98      852.93     71.28 o 
   4  11   8      174.71      226.36     45.84 o 
   5  11   8      185.23      201.79     51.45 o 
   6  11   8      199.94      250.52     52.24 o 
   7  11   8      290.03      327.03     49.50 o 
   8  11   8      499.40      441.29     54.80 o 
 -11  12   8       21.81      -39.70     68.07 o 
 -10  12   8      165.61      222.28     64.88 o 
  -9  12   8      151.50      227.59     72.78 o 
  -8  12   8      209.94      280.79     81.12 o 
  -7  12   8     1821.87     1788.07     92.59 o 
  -6  12   8       21.38      -36.55     80.74 o 
  -5  12   8      358.99      417.24     78.18 o 
  -4  12   8        1.04       25.80     62.29 o 
  -3  12   8      488.84      519.38     77.67 o 
  -2  12   8       63.07      124.05     59.45 o 
  -1  12   8       36.32       45.08     56.05 o 
   0  12   8      216.84      294.26     59.13 o 
   1  12   8       16.03      112.68     54.89 o 
   2  12   8      762.89      746.82     46.95 o 
   3  12   8      508.88      582.41     44.32 o 
   4  12   8      234.05      191.75     52.12 o 
   5  12   8     1307.70     1429.41     48.08 o 
   6  12   8       49.42       75.01     49.24 o 
   7  12   8     1072.35     1029.01     59.54 o 
 -10  13   8      262.58      324.28    123.90 o 
  -9  13   8      617.73      724.61    127.02 o 
  -8  13   8      259.09      225.17     81.12 o 
  -7  13   8      572.59      695.25     79.54 o 
  -6  13   8        6.62       55.48     72.36 o 
  -5  13   8      532.52      582.25     80.46 o 
  -4  13   8      125.63      225.73     76.46 o 
  -3  13   8       71.89      117.42     61.53 o 
  -2  13   8       62.50      171.76     53.76 o 
  -1  13   8       30.41      110.72     53.63 o 
   0  13   8       60.41       46.55     54.69 o 
   1  13   8      181.89      221.28     58.96 o 
   2  13   8      443.07      388.18     53.35 o 
   3  13   8       77.57      109.15     74.91 o 
   4  13   8       90.75      163.70     49.15 o 
   5  13   8      223.10      235.57     48.06 o 
   6  13   8        3.97       62.28     46.92 o 
   7  13   8      902.18      936.03     55.86 o 
  -9  14   8      117.66      133.02     67.25 o 
  -8  14   8     1640.71     1594.86    212.15 o 
  -7  14   8       92.51       95.39     62.66 o 
  -6  14   8      248.06      312.11     80.26 o 
  -5  14   8        2.28      130.70     67.94 o 
  -4  14   8      578.70      498.16     65.96 o 
  -3  14   8        2.24       32.64     72.12 o 
  -2  14   8      413.79      586.84    115.88 o 
  -1  14   8       65.53      119.62     60.38 o 
   0  14   8      681.91      663.52     62.10 o 
   1  14   8      346.00      358.48     59.86 o 
   2  14   8       10.18       71.22     59.35 o 
   3  14   8        1.04       86.23     55.86 o 
   4  14   8      238.66      297.57     61.40 o 
   5  14   8        8.19       45.30     57.59 o 
   6  14   8      664.38      515.32     58.76 o 
  -8  15   8      208.35      176.49     66.60 o 
  -7  15   8        0.82       82.53     59.08 o 
  -6  15   8       15.35      -48.60     71.83 o 
  -5  15   8       18.62      129.23     77.71 o 
  -4  15   8      628.50      626.95     80.30 o 
  -3  15   8      237.56      181.03     75.61 o 
  -2  15   8        7.06      100.28     73.12 o 
  -1  15   8       35.60       88.29     73.41 o 
   0  15   8      206.12      233.66     72.80 o 
   1  15   8        4.87       94.17     64.79 o 
   2  15   8      605.02      540.92     61.75 o 
   3  15   8      709.27      692.28     77.87 o 
   4  15   8      864.04      820.86     59.74 o 
  -7  16   8      292.65      215.87     56.70 o 
  -6  16   8       17.31       97.34     55.98 o 
  -5  16   8      674.44      685.05     82.00 o 
  -4  16   8        1.49       23.74     70.91 o 
  -3  16   8      197.67      192.25     80.43 o 
  -2  16   8        8.72       23.98     76.26 o 
  -1  16   8      190.15      141.94     75.30 o 
   0  16   8      312.66      405.08     75.93 o 
   1  16   8      908.15      747.38    103.40 o 
   2  16   8      213.22      341.59     86.91 o 
   3  16   8      204.54      214.20     70.03 o 
  -4  17   8      169.82      198.95     74.04 o 
  -3  17   8      654.44      656.16     71.72 o 
  -2  17   8      324.02      366.05    115.43 o 
  -1  17   8       39.74      -26.74    114.99 o 
   0  17   8      146.37      173.73     69.99 o 
 -15   0   9     2231.62     2181.62    105.89 o 
 -13   0   9     1834.77     1879.55    119.00 o 
 -11   0   9     3005.63     2911.30    184.52 o 
  -9   0   9     5174.04     4973.95    135.49 o 
  -7   0   9      664.32      665.80     73.09 o 
  -5   0   9      299.22      371.16     77.84 o 
  -3   0   9     2416.59     2522.14     79.06 o 
  -1   0   9    11282.44    10860.64    407.36 o 
   1   0   9     1909.95     1883.28     71.32 o 
   3   0   9     2110.75     2109.33     72.36 o 
   5   0   9      343.07      306.78     64.67 o 
   7   0   9      203.91       98.25     73.38 o 
   9   0   9      454.80      477.81     60.80 o 
  11   0   9      109.30       93.93     79.41 o 
 -15   1   9      174.66      219.61     70.90 o 
 -14   1   9      150.29      180.66     67.32 o 
 -13   1   9     1962.40     1850.74     68.19 o 
 -12   1   9      622.45      695.92     64.08 o 
 -11   1   9      170.35      228.64     54.87 o 
 -10   1   9      114.13      212.50     83.17 o 
  -9   1   9       75.79      111.27     78.05 o 
  -8   1   9      580.95      604.80     80.82 o 
  -7   1   9      421.88      400.63     53.90 o 
  -6   1   9      223.92      202.47     55.53 o 
  -5   1   9      625.31      643.22     53.86 o 
  -4   1   9        4.36        8.46     47.42 o 
  -3   1   9     2407.30     2293.26     62.01 o 
  -2   1   9       34.12       64.52     50.30 o 
  -1   1   9     2426.38     2381.70     55.00 o 
   0   1   9     2874.70     2544.14     54.97 o 
   1   1   9     9908.46     9514.25    115.28 o 
   2   1   9     3250.29     2950.42     53.11 o 
   3   1   9      751.86      744.32     49.65 o 
   4   1   9       61.21      127.37     47.24 o 
   5   1   9      150.92      184.23     48.37 o 
   6   1   9     1111.89     1115.27     49.33 o 
   7   1   9      359.52      384.81     52.13 o 
   8   1   9       14.66      139.40     48.78 o 
   9   1   9        1.28        3.92     46.41 o 
  10   1   9        2.74      -19.67     45.62 o 
  11   1   9      317.22      266.99     52.84 o 
 -15   2   9       27.61       34.32     73.91 o 
 -14   2   9      968.42     1008.87     73.03 o 
 -13   2   9        0.13       -1.12     64.37 o 
 -12   2   9      950.15      972.30     62.64 o 
 -11   2   9      611.67      630.22     58.05 o 
 -10   2   9      564.94      623.58     89.47 o 
  -9   2   9        5.04       63.21     78.75 o 
  -8   2   9        0.47       68.11     65.62 o 
  -7   2   9       67.56       71.39     55.18 o 
  -6   2   9      932.92      922.21     55.81 o 
  -5   2   9      104.21      159.26     50.52 o 
  -4   2   9     1144.51     1233.73     51.60 o 
  -3   2   9      191.26      244.98     53.76 o 
  -2   2   9     4911.02     4810.88    158.64 o 
  -1   2   9     2220.21     2287.37     54.20 o 
   0   2   9     1362.97     1282.76     47.59 o 
   1   2   9     1432.89     1357.07     51.94 o 
   2   2   9     1157.87     1176.98     56.58 o 
   3   2   9      256.18      301.94     50.61 o 
   4   2   9     6560.83     6086.19     51.35 o 
   5   2   9       72.43       79.12     51.76 o 
   6   2   9       78.64       47.86     71.02 o 
   7   2   9       57.92      141.33     45.96 o 
   8   2   9      245.40      264.89     43.02 o 
   9   2   9      599.45      621.95     49.93 o 
  10   2   9      149.48      158.38     45.61 o 
  11   2   9      264.64      266.72     55.25 o 
 -15   3   9       65.44       96.81     83.64 o 
 -14   3   9      173.04      220.46     75.30 o 
 -13   3   9       32.75      135.96     66.92 o 
 -12   3   9      925.05      873.24     64.53 o 
 -11   3   9      494.01      499.92     61.93 o 
 -10   3   9       15.27       39.58     82.25 o 
  -9   3   9      847.78      846.09     83.73 o 
  -8   3   9      347.20      406.84     65.72 o 
  -7   3   9      902.94      929.57     68.26 o 
  -6   3   9       41.83       65.20     53.12 o 
  -5   3   9     2784.84     2778.01     68.19 o 
  -4   3   9     5175.87     5071.08    126.60 o 
  -3   3   9        1.19       29.86     54.40 o 
  -2   3   9      183.55      144.10     50.69 o 
  -1   3   9     4747.94     4716.54    148.79 o 
   0   3   9     2474.10     2392.09     65.37 o 
   1   3   9       11.04       37.95     51.27 o 
   2   3   9     3776.90     3677.08     53.05 o 
   3   3   9      450.03      424.32     51.12 o 
   4   3   9        2.32       95.70     49.27 o 
   5   3   9      557.05      554.83     53.39 o 
   6   3   9     2102.59     2048.67     51.33 o 
   7   3   9       70.61       75.13     48.07 o 
   8   3   9      321.04      360.62     49.37 o 
   9   3   9       39.11      111.18     47.14 o 
  10   3   9      407.28      501.45     54.03 o 
 -15   4   9     1525.76     1549.85    100.73 o 
 -14   4   9        2.02       38.78     73.75 o 
 -13   4   9      213.80      205.74     71.54 o 
 -12   4   9      564.40      493.67     78.81 o 
 -11   4   9        4.49       42.32     62.73 o 
 -10   4   9       29.81       23.12     83.82 o 
  -9   4   9     1489.26     1515.87     85.85 o 
  -8   4   9      149.49      206.01     70.93 o 
  -7   4   9     2774.38     2924.02    120.75 o 
  -6   4   9     2091.82     2052.59     60.04 o 
  -5   4   9      493.96      504.27     52.20 o 
  -4   4   9        9.36       82.99     53.60 o 
  -3   4   9     5239.88     5000.81     88.94 o 
  -2   4   9     3497.49     3306.92    127.85 o 
  -1   4   9     1275.62     1163.53     47.09 o 
   0   4   9     1110.76     1175.14     59.91 o 
   1   4   9      268.39      290.16     50.78 o 
   2   4   9      236.40      234.53     53.89 o 
   3   4   9     3984.48     3808.57    102.41 o 
   4   4   9       10.74       19.55     45.71 o 
   5   4   9     1019.31      979.86     48.30 o 
   6   4   9      872.94      908.41     72.69 o 
   7   4   9     2585.72     2495.35     62.76 o 
   8   4   9        9.71      120.63     51.01 o 
   9   4   9        3.51       18.54     49.43 o 
  10   4   9       89.85      164.55     53.90 o 
 -14   5   9        0.59        2.59     75.30 o 
 -13   5   9      114.49      161.80     73.41 o 
 -12   5   9      382.64      371.97     73.04 o 
 -11   5   9      885.56      817.52     73.74 o 
 -10   5   9        2.01       84.60     83.36 o 
  -9   5   9      847.18      957.79     93.15 o 
  -8   5   9      238.10      258.11     74.90 o 
  -7   5   9     4485.04     4529.14    131.95 o 
  -6   5   9      128.21      132.79     59.11 o 
  -5   5   9     3984.15     3982.05    115.28 o 
  -4   5   9      284.55      342.65     52.23 o 
  -3   5   9     1547.31     1504.51     53.59 o 
  -2   5   9       31.87       64.69     48.17 o 
  -1   5   9      862.52      860.63     66.13 o 
   0   5   9     2784.75     2576.67     96.14 o 
   1   5   9     2693.18     2720.67    151.05 o 
   2   5   9      302.59      318.81     47.91 o 
   3   5   9      232.88      179.84     47.58 o 
   4   5   9      439.81      354.99     45.50 o 
   5   5   9     2450.52     2484.51     50.23 o 
   6   5   9       19.41       87.39     48.28 o 
   7   5   9      134.94      261.82     51.36 o 
   8   5   9       14.15        8.14     45.48 o 
   9   5   9      176.21      358.12     96.95 o 
  10   5   9       36.33       26.70     54.56 o 
 -14   6   9     1366.13     1396.96     78.15 o 
 -13   6   9      428.82      358.04     74.06 o 
 -12   6   9       51.42      135.59     79.78 o 
 -11   6   9      413.05      574.25    126.58 o 
 -10   6   9      753.39      837.01     87.36 o 
  -9   6   9      427.15      395.40     93.59 o 
  -8   6   9       67.44      134.49     73.69 o 
  -7   6   9     1394.45     1442.41     65.49 o 
  -6   6   9      131.03      148.95     65.96 o 
  -5   6   9     1216.57     1274.34     57.93 o 
  -4   6   9       17.33       39.75     53.44 o 
  -3   6   9        3.55       59.58     53.22 o 
  -2   6   9     1482.92     1423.14     55.93 o 
  -1   6   9       20.42       -0.04     47.87 o 
   0   6   9      754.97      697.45     50.88 o 
   1   6   9     1616.08     1553.38     52.15 o 
   2   6   9     6056.57     5911.49    152.92 o 
   3   6   9       39.32       74.57     46.17 o 
   4   6   9      453.81      525.52     47.08 o 
   5   6   9        5.64       20.90     45.35 o 
   6   6   9      207.18      200.87     50.05 o 
   7   6   9      508.22      566.62     52.02 o 
   8   6   9       19.30       73.50     47.68 o 
   9   6   9      213.75      211.34     52.03 o 
  10   6   9       83.86      102.41     51.14 o 
 -14   7   9       21.17      242.80     77.83 o 
 -13   7   9       86.60       49.56     62.39 o 
 -12   7   9      897.43      849.37     68.40 o 
 -11   7   9       46.57      112.25     64.97 o 
 -10   7   9      376.61      477.78     86.46 o 
  -9   7   9      378.81      262.96    102.51 o 
  -8   7   9      851.88      879.89     71.10 o 
  -7   7   9     5624.69     5841.65    221.78 o 
  -6   7   9       54.69       29.96     69.66 o 
  -5   7   9      368.43      340.83     67.61 o 
  -4   7   9      231.00      282.86     51.94 o 
  -3   7   9      639.36      566.42     50.88 o 
  -2   7   9      492.83      507.95     79.47 o 
  -1   7   9      237.27      311.85     50.05 o 
   0   7   9       56.89      138.36     53.91 o 
   1   7   9      331.99      347.32     49.78 o 
   2   7   9      583.67      579.64     46.26 o 
   3   7   9       28.29      -21.12     49.64 o 
   4   7   9       84.11      104.93     68.45 o 
   5   7   9        1.25       11.70     48.66 o 
   6   7   9      419.92      467.98     46.85 o 
   7   7   9        4.05       41.44     73.34 o 
   8   7   9      249.46      236.08     49.71 o 
   9   7   9      277.22      353.71     51.79 o 
 -13   8   9     1393.98     1354.12    153.32 o 
 -12   8   9      339.48      427.91    102.51 o 
 -11   8   9       76.58       56.08     69.53 o 
 -10   8   9      132.03      256.72    100.73 o 
  -9   8   9      648.35      730.94    101.62 o 
  -8   8   9        6.39       23.25     78.02 o 
  -7   8   9      774.71      818.00     74.37 o 
  -6   8   9      778.74      811.96     69.97 o 
  -5   8   9      334.65      322.11     60.24 o 
  -4   8   9     2751.38     2647.05     66.69 o 
  -3   8   9        0.90       18.61     48.78 o 
  -2   8   9      722.91      692.21     52.06 o 
  -1   8   9     1825.65     1773.78     62.66 o 
   0   8   9      907.11      793.76     50.25 o 
   1   8   9        8.05       46.60     45.21 o 
   2   8   9     2110.33     2204.40     93.41 o 
   3   8   9      562.43      603.77     63.94 o 
   4   8   9       77.33       75.97     46.21 o 
   5   8   9       53.13       76.30     48.19 o 
   6   8   9      851.82      900.53     52.45 o 
   7   8   9        2.32       63.45     56.01 o 
   8   8   9      100.06      110.71     48.98 o 
   9   8   9       34.52       80.17     51.40 o 
 -13   9   9      783.79      810.75    126.58 o 
 -12   9   9      279.13      291.12     71.76 o 
 -11   9   9      776.34      782.88     68.28 o 
 -10   9   9     2209.96     2214.05     71.19 o 
  -9   9   9     1485.36     1419.98    105.18 o 
  -8   9   9     1691.98     1753.17     79.12 o 
  -7   9   9      699.25      725.79     73.62 o 
  -6   9   9        1.10        4.32     62.14 o 
  -5   9   9      169.44      204.55     65.98 o 
  -4   9   9       82.32       79.92     65.83 o 
  -3   9   9     1749.81     1787.65     49.37 o 
  -2   9   9     5187.03     5142.51    189.15 o 
  -1   9   9       17.51       83.50     51.45 o 
   0   9   9       82.64      183.60     45.92 o 
   1   9   9     2166.54     2232.53     56.88 o 
   2   9   9        8.86      148.96     48.15 o 
   3   9   9      248.94      332.03     50.54 o 
   4   9   9       59.01       32.45     61.27 o 
   5   9   9      604.52      664.42     47.88 o 
   6   9   9        4.74       96.97     46.01 o 
   7   9   9       53.02       33.55     47.35 o 
   8   9   9      154.33      164.93     49.78 o 
   9   9   9      147.17      257.67     59.03 o 
 -12  10   9      143.96      186.78     76.24 o 
 -11  10   9     2519.59     2523.42    192.99 o 
 -10  10   9       76.09       46.80     59.25 o 
  -9  10   9       61.22       59.72     81.12 o 
  -8  10   9     1896.15     1975.05     98.86 o 
  -7  10   9     2549.86     2580.84     78.61 o 
  -6  10   9     1615.94     1685.34     66.75 o 
  -5  10   9      494.86      542.68     60.01 o 
  -4  10   9      435.56      307.51     66.65 o 
  -3  10   9      643.50      685.84     56.66 o 
  -2  10   9      674.63      691.68     49.03 o 
  -1  10   9      320.78      423.24     50.57 o 
   0  10   9      432.46      426.38     46.31 o 
   1  10   9      353.22      446.50     58.26 o 
   2  10   9       71.77       77.80     52.03 o 
   3  10   9     1313.55     1368.70     44.67 o 
   4  10   9      141.63      259.07     48.07 o 
   5  10   9      701.12      782.39     79.00 o 
   6  10   9        1.65       37.65     49.75 o 
   7  10   9      441.17      341.83     47.69 o 
   8  10   9      184.75      222.84     81.57 o 
 -12  11   9       52.60       86.83     68.24 o 
 -11  11   9        0.55       70.31     75.30 o 
 -10  11   9       92.60      139.95    120.34 o 
  -9  11   9     1401.40     1681.16    106.97 o 
  -8  11   9     1912.90     2010.08     89.14 o 
  -7  11   9     1162.11     1211.67     86.12 o 
  -6  11   9      403.57      460.04     62.77 o 
  -5  11   9       13.09       71.25     58.50 o 
  -4  11   9      774.23      723.18     66.60 o 
  -3  11   9     1308.98     1185.82     83.27 o 
  -2  11   9        4.37      -27.73     61.60 o 
  -1  11   9      331.02      407.15     60.77 o 
   0  11   9       25.33       67.89     48.50 o 
   1  11   9      202.20      190.79     48.52 o 
   2  11   9       33.77       -2.34     48.50 o 
   3  11   9      374.55      403.56     48.33 o 
   4  11   9      171.67      167.17     47.36 o 
   5  11   9       31.25       61.48     48.43 o 
   6  11   9      990.69      934.11     91.74 o 
   7  11   9      256.04      234.72     50.88 o 
 -11  12   9       22.94      104.03     97.16 o 
 -10  12   9      121.38      124.89     84.24 o 
  -9  12   9       59.94      206.74     67.20 o 
  -8  12   9      427.04      427.87    101.62 o 
  -7  12   9      313.65      321.16     85.71 o 
  -6  12   9     1852.94     1851.58    112.32 o 
  -5  12   9      118.40       89.49     65.24 o 
  -4  12   9      490.89      503.45     58.60 o 
  -3  12   9      279.05      281.30     59.69 o 
  -2  12   9      160.99      198.75     62.52 o 
  -1  12   9      308.95      338.27     60.51 o 
   0  12   9        1.33       23.75     55.74 o 
   1  12   9       52.97       72.80     46.56 o 
   2  12   9       56.31      123.39     61.35 o 
   3  12   9       76.38       63.69     49.40 o 
   4  12   9      196.70      238.34     49.33 o 
   5  12   9       92.50      134.98     48.17 o 
   6  12   9      390.63      560.04     79.07 o 
   7  12   9      168.05      161.76     54.59 o 
 -10  13   9       97.19      146.06     63.97 o 
  -9  13   9      181.62      196.35     74.43 o 
  -8  13   9      657.05      640.91     83.79 o 
  -7  13   9      498.34      371.01    109.64 o 
  -6  13   9      878.79      965.95    109.64 o 
  -5  13   9      171.37      233.93     78.81 o 
  -4  13   9      349.61      392.14     65.66 o 
  -3  13   9      911.73      875.15     61.38 o 
  -2  13   9      340.45      308.55     93.53 o 
  -1  13   9       18.49       40.40     59.35 o 
   0  13   9       54.42      105.44     86.62 o 
   1  13   9        2.07       -6.11     54.93 o 
   2  13   9        4.03       25.95     52.42 o 
   3  13   9       53.81       52.23     51.69 o 
   4  13   9        2.27       69.82     47.32 o 
   5  13   9      247.33      205.03     50.35 o 
   6  13   9      585.22      552.10     54.09 o 
  -9  14   9       29.68      -12.67     60.50 o 
  -8  14   9       38.96       25.76     68.24 o 
  -7  14   9      851.40      782.61     73.72 o 
  -6  14   9      248.56      205.64     73.42 o 
  -5  14   9     2266.20     2156.36     84.14 o 
  -4  14   9       10.71       65.65     77.71 o 
  -3  14   9        5.61       65.14     54.29 o 
  -2  14   9       23.02       66.19     56.44 o 
  -1  14   9        4.05      109.96     62.87 o 
   0  14   9      207.09      201.50     56.52 o 
   1  14   9        1.52      -11.14     55.45 o 
   2  14   9      514.23      482.93     53.78 o 
   3  14   9        9.22       87.65     52.74 o 
   4  14   9       96.27       66.21     57.59 o 
   5  14   9       60.59      102.06     57.83 o 
  -8  15   9      364.44      521.46     91.81 o 
  -7  15   9      601.15      570.91     78.65 o 
  -6  15   9        0.15      -76.62     84.46 o 
  -5  15   9       36.27       30.78     84.38 o 
  -4  15   9       32.64       67.35     79.15 o 
  -3  15   9     1421.79     1393.78    190.76 o 
  -2  15   9     1025.63     1101.26     71.88 o 
  -1  15   9       17.93       -8.38     61.23 o 
   0  15   9      151.95      239.31     61.23 o 
   1  15   9      159.79       89.20     57.18 o 
   2  15   9       17.91       33.78     56.00 o 
   3  15   9       53.77      -62.78     62.78 o 
  -5  16   9        1.30       88.90     79.88 o 
  -4  16   9      859.09      946.26     91.37 o 
  -3  16   9        1.15       83.75     75.63 o 
  -2  16   9        2.23       61.80     75.63 o 
  -1  16   9      351.83      437.13     98.94 o 
   0  16   9      440.45      410.30     78.16 o 
   1  16   9        0.05       28.35     68.88 o 
 -14   0  10     1955.02     1897.59    102.42 o 
 -12   0  10     5658.13     5133.56    258.95 o 
 -10   0  10     1507.56     1454.75    123.01 o 
  -8   0  10     1331.43     1346.97    173.82 o 
  -6   0  10      457.72      466.37     75.30 o 
  -4   0  10      288.77      317.64     68.19 o 
  -2   0  10       28.45       70.92     72.48 o 
   0   0  10     9246.47     8791.55     82.25 o 
   2   0  10     1931.09     1885.53     86.46 o 
   4   0  10     5049.37     4658.37    143.51 o 
   6   0  10      470.81      488.51    102.96 o 
   8   0  10      330.15      347.88     73.43 o 
  10   0  10      165.19      155.70     77.83 o 
 -15   1  10      411.51      389.49     70.65 o 
 -14   1  10     1057.97     1040.03     68.44 o 
 -13   1  10       46.46       81.41     63.75 o 
 -12   1  10      499.17      560.96     59.06 o 
 -11   1  10       94.93      170.25     83.19 o 
 -10   1  10      866.09      821.69     77.93 o 
  -9   1  10      137.79       61.90     72.80 o 
  -8   1  10     2275.40     2237.40     80.68 o 
  -7   1  10      297.64      311.25     52.92 o 
  -6   1  10        3.76       99.35     51.66 o 
  -5   1  10      126.48      196.95     49.14 o 
  -4   1  10      102.93       95.91     52.60 o 
  -3   1  10      654.14      640.14     47.79 o 
  -2   1  10      666.48      623.25     47.15 o 
  -1   1  10      427.38      414.38     45.88 o 
   0   1  10      621.74      674.55     44.53 o 
   1   1  10      630.55      598.27     49.46 o 
   2   1  10     3492.48     3296.38     54.75 o 
   3   1  10     2764.27     2763.51     56.47 o 
   4   1  10       26.75       69.89     46.70 o 
   5   1  10       22.28       91.60     46.04 o 
   6   1  10      323.95      368.04     53.62 o 
   7   1  10      784.22      783.35     47.49 o 
   8   1  10     1172.54     1192.11     50.46 o 
   9   1  10       36.18      163.71     50.07 o 
  10   1  10       25.12       54.92     52.07 o 
 -15   2  10      112.43      166.45     75.04 o 
 -14   2  10       83.67      148.72     63.88 o 
 -13   2  10      521.51      521.28     63.03 o 
 -12   2  10      190.91      210.54     58.63 o 
 -11   2  10      188.74      242.83     87.70 o 
 -10   2  10       11.12       14.37     80.26 o 
  -9   2  10      673.03      725.77     79.06 o 
  -8   2  10       13.88       60.95     63.98 o 
  -7   2  10     1552.03     1520.74     56.48 o 
  -6   2  10      151.74      210.13     51.34 o 
  -5   2  10      601.59      629.58     52.74 o 
  -4   2  10        0.77       37.43     52.35 o 
  -3   2  10      145.79      211.83     56.22 o 
  -2   2  10        5.21       39.74     45.96 o 
  -1   2  10     5972.57     5621.63    117.72 o 
   0   2  10      934.70      938.17     52.47 o 
   1   2  10      870.00      841.34     47.11 o 
   2   2  10     1104.73     1174.46     67.03 o 
   3   2  10      269.61      254.29     50.21 o 
   4   2  10      445.88      494.73     48.90 o 
   5   2  10     2675.88     2575.43     65.81 o 
   6   2  10        5.66       57.12     48.34 o 
   7   2  10      466.36      517.99     58.93 o 
   8   2  10       30.44       92.74     49.14 o 
   9   2  10      676.78      691.86     55.45 o 
  10   2  10      108.20      146.03     55.49 o 
 -14   3  10      104.68       94.27     72.77 o 
 -13   3  10       73.52       81.22     66.90 o 
 -12   3  10       27.85       39.98     64.44 o 
 -11   3  10       66.93      116.52     82.10 o 
 -10   3  10     1685.25     1863.15    117.66 o 
  -9   3  10        1.50        2.10     78.11 o 
  -8   3  10     2028.79     2053.73    122.71 o 
  -7   3  10        8.38       47.08     56.02 o 
  -6   3  10      267.28      288.56     53.46 o 
  -5   3  10      130.26      101.35     49.53 o 
  -4   3  10      162.44      135.87     54.25 o 
  -3   3  10     1611.74     1578.96     79.60 o 
  -2   3  10      164.22      186.03     47.71 o 
  -1   3  10       36.19       93.71     49.27 o 
   0   3  10     1715.05     1608.01     59.43 o 
   1   3  10      551.60      545.09     51.83 o 
   2   3  10      519.21      526.82     50.26 o 
   3   3  10      987.23     1107.79     47.50 o 
   4   3  10       81.82      158.56     48.74 o 
   5   3  10     1214.84     1274.37     61.76 o 
   6   3  10      264.90      287.58     46.55 o 
   7   3  10     1110.00      997.73     49.63 o 
   8   3  10       65.57      163.42     50.99 o 
   9   3  10      108.28       78.73     61.89 o 
  10   3  10       43.66      109.01     54.71 o 
 -14   4  10     1431.05     1491.02     84.39 o 
 -13   4  10        5.90       60.25     99.84 o 
 -12   4  10      710.24      660.77     66.62 o 
 -11   4  10       42.95       74.11     77.26 o 
 -10   4  10      175.12      210.89     83.73 o 
  -9   4  10      310.59      292.59     82.23 o 
  -8   4  10      412.87      459.21     66.03 o 
  -7   4  10        1.43       63.54     65.76 o 
  -6   4  10     1313.97     1340.18     54.16 o 
  -5   4  10     3995.43     3978.14    127.12 o 
  -4   4  10      120.67      164.69     49.09 o 
  -3   4  10        0.41      -34.78     49.62 o 
  -2   4  10     2282.71     2176.90     77.20 o 
  -1   4  10        0.90       50.95     42.71 o 
   0   4  10     1811.78     1839.45    100.63 o 
   1   4  10      614.51      678.99     50.33 o 
   2   4  10        1.03       -8.60     47.73 o 
   3   4  10      262.90      362.85     46.62 o 
   4   4  10     2221.01     2105.44     53.27 o 
   5   4  10       16.49      107.53     45.91 o 
   6   4  10      695.22      654.80     52.65 o 
   7   4  10      108.73       83.32     45.17 o 
   8   4  10      928.27      959.98     61.24 o 
   9   4  10        6.84       53.08     50.08 o 
 -14   5  10        1.07      -34.34     80.43 o 
 -13   5  10       35.13      131.94     73.11 o 
 -12   5  10      101.19      182.09    120.78 o 
 -11   5  10      342.06      375.12     88.50 o 
 -10   5  10     2446.07     2616.70    206.36 o 
  -9   5  10      473.56      541.54     84.26 o 
  -8   5  10        4.59        1.46     70.28 o 
  -7   5  10     1111.62     1099.83     65.80 o 
  -6   5  10     2387.30     2470.44     59.72 o 
  -5   5  10      170.95      219.09     52.57 o 
  -4   5  10     4461.15     4354.90    105.38 o 
  -3   5  10      539.34      552.52     50.61 o 
  -2   5  10      386.76      288.24     47.66 o 
  -1   5  10      880.81      892.60     56.39 o 
   0   5  10      832.54      833.71     55.20 o 
   1   5  10      806.15      787.47     47.70 o 
   2   5  10     1623.29     1582.66     48.35 o 
   3   5  10      593.50      584.44     49.60 o 
   4   5  10      315.19      371.91     46.56 o 
   5   5  10       69.44       99.38     51.24 o 
   6   5  10      613.76      652.64     55.32 o 
   7   5  10       40.84       29.40     45.50 o 
   8   5  10      251.08      300.76     47.55 o 
   9   5  10       78.67      113.63     50.76 o 
 -14   6  10      175.65      304.59     75.93 o 
 -13   6  10     2171.67     1909.11     84.68 o 
 -12   6  10        0.96       51.20     72.78 o 
 -11   6  10      408.15      410.93     99.84 o 
 -10   6  10       49.95       93.93     91.05 o 
  -9   6  10     1407.75     1463.98     89.90 o 
  -8   6  10     2205.08     2196.85     96.12 o 
  -7   6  10        1.29       39.08     68.04 o 
  -6   6  10     1013.31      902.53     60.13 o 
  -5   6  10        4.48       39.75     49.65 o 
  -4   6  10      898.87      966.00     51.32 o 
  -3   6  10       17.16       74.34     49.78 o 
  -2   6  10       12.85       32.16     52.80 o 
  -1   6  10     3140.93     3060.55     98.55 o 
   0   6  10       42.06       83.30     49.52 o 
   1   6  10      985.55     1007.41     45.62 o 
   2   6  10     1132.37     1220.53     52.43 o 
   3   6  10     1111.01     1065.85     45.29 o 
   4   6  10      871.23      771.16     52.62 o 
   5   6  10      208.31      333.46     49.92 o 
   6   6  10      850.83      880.83     45.90 o 
   7   6  10        2.48      103.50     74.08 o 
   8   6  10      966.33      915.19     83.50 o 
   9   6  10       61.87       79.35     49.00 o 
 -13   7  10       18.08      172.35     74.06 o 
 -12   7  10      226.66      355.84     75.01 o 
 -11   7  10     1859.97     1871.92    108.75 o 
 -10   7  10       95.95      111.42     82.90 o 
  -9   7  10       10.10      -54.57     89.99 o 
  -8   7  10      272.43      283.21     72.86 o 
  -7   7  10       20.87       25.34     67.80 o 
  -6   7  10      977.55      965.98     61.80 o 
  -5   7  10      819.82      843.11     53.91 o 
  -4   7  10     1097.72     1155.84     50.84 o 
  -3   7  10      351.12      322.03     50.88 o 
  -2   7  10     1268.15     1208.96     50.75 o 
  -1   7  10     5801.62     5759.17    174.82 o 
   0   7  10       49.76      123.79     51.13 o 
   1   7  10     1884.34     1831.67     66.86 o 
   2   7  10        6.61        5.29     49.68 o 
   3   7  10     1332.56     1398.05     52.14 o 
   4   7  10       48.71       93.94     51.92 o 
   5   7  10      524.84      614.60     52.81 o 
   6   7  10        1.58       49.51     46.02 o 
   7   7  10      460.15      489.60     53.59 o 
   8   7  10        7.47       37.99     51.46 o 
   9   7  10        9.71      132.41     48.61 o 
 -13   8  10      705.27      777.81     70.67 o 
 -12   8  10      831.97      876.22     76.26 o 
 -11   8  10      644.59      689.60     73.74 o 
 -10   8  10       19.62      114.10    102.51 o 
  -9   8  10      313.25      311.88     93.50 o 
  -8   8  10      533.15      620.44     69.03 o 
  -7   8  10        2.48       83.92     68.17 o 
  -6   8  10      581.16      590.08     65.69 o 
  -5   8  10      665.72      673.03     60.00 o 
  -4   8  10     1805.30     1764.73     59.83 o 
  -3   8  10     1161.03     1136.60     52.39 o 
  -2   8  10      311.18      454.10     49.59 o 
  -1   8  10     1064.33      994.66     66.90 o 
   0   8  10     1133.82     1134.32     52.89 o 
   1   8  10      730.00      684.46     47.30 o 
   2   8  10       39.89       76.67     59.70 o 
   3   8  10      998.17     1112.35     87.10 o 
   4   8  10      999.11     1031.80     54.55 o 
   5   8  10      184.25      188.35     49.07 o 
   6   8  10       27.95      129.91     48.79 o 
   7   8  10       23.33       60.10     53.14 o 
   8   8  10       10.89       54.04     49.79 o 
 -13   9  10       87.63      -22.28    111.42 o 
 -12   9  10     1984.11     1916.07     80.65 o 
 -11   9  10       24.90      117.76     67.51 o 
 -10   9  10      429.38      365.47     83.79 o 
  -9   9  10     2119.58     2268.59     89.14 o 
  -8   9  10      910.91     1059.17    103.21 o 
  -7   9  10        1.43       86.24     61.65 o 
  -6   9  10      740.41      769.53     66.50 o 
  -5   9  10      239.73      242.82     60.72 o 
  -4   9  10      117.64      148.53     60.20 o 
  -3   9  10       27.65       17.96     48.60 o 
  -2   9  10     1654.46     1685.86     90.91 o 
  -1   9  10      898.27      899.95     63.20 o 
   0   9  10       77.41      157.65     45.81 o 
   1   9  10        2.54       41.54     47.51 o 
   2   9  10      319.69      398.51     46.83 o 
   3   9  10       95.93      131.19     45.03 o 
   4   9  10      316.15      423.36     48.77 o 
   5   9  10      120.21      123.80     84.02 o 
   6   9  10      186.47      201.00     50.22 o 
   7   9  10      405.40      375.99     53.78 o 
   8   9  10       85.37      147.70     51.50 o 
 -12  10  10        7.74       73.73     77.83 o 
 -11  10  10      304.31      291.51     67.84 o 
 -10  10  10     1147.96     1084.82     89.14 o 
  -9  10  10      943.38      968.05     88.25 o 
  -8  10  10       57.43      116.84     86.45 o 
  -7  10  10      784.73      881.43     73.37 o 
  -6  10  10      898.61      894.72     63.23 o 
  -5  10  10      659.36      701.17     66.55 o 
  -4  10  10     1088.81     1097.92     58.67 o 
  -3  10  10      648.36      647.49     56.00 o 
  -2  10  10      117.51      206.69     50.67 o 
  -1  10  10      117.53      146.46     47.24 o 
   0  10  10     1169.16     1223.51     49.50 o 
   1  10  10      181.51      234.69     45.27 o 
   2  10  10       15.90       29.94     76.42 o 
   3  10  10       33.24       46.90     48.34 o 
   4  10  10      209.94      238.40     46.20 o 
   5  10  10      152.02      235.55     50.18 o 
   6  10  10       87.22      131.49     71.02 o 
   7  10  10        0.80       54.29     48.15 o 
 -11  11  10       60.36      128.70     62.60 o 
 -10  11  10      260.05      377.81     76.21 o 
  -9  11  10      472.85      414.50    106.08 o 
  -8  11  10     2494.17     2458.38     82.60 o 
  -7  11  10     1399.96     1473.46     74.81 o 
  -6  11  10      839.59      841.50     63.21 o 
  -5  11  10       67.58      176.04     57.11 o 
  -4  11  10       63.57      113.78     62.78 o 
  -3  11  10      101.71      150.07     61.78 o 
  -2  11  10     1503.47     1457.34     55.87 o 
  -1  11  10        4.98       78.40     46.98 o 
   0  11  10        0.37        9.65     48.51 o 
   1  11  10       17.65       60.03     48.42 o 
   2  11  10      159.42      186.93     48.48 o 
   3  11  10      933.25      929.63     47.74 o 
   4  11  10       52.39      113.01     49.07 o 
   5  11  10       60.87       73.83     48.66 o 
   6  11  10        5.64       31.21     73.34 o 
 -10  12  10      255.87      165.96    116.77 o 
  -9  12  10      311.09      327.14     84.68 o 
  -8  12  10       21.59       -4.44     90.40 o 
  -7  12  10      924.43      957.76     77.55 o 
  -6  12  10        1.39      121.84     74.10 o 
  -5  12  10     3535.66     3445.06    149.98 o 
  -4  12  10        5.63       81.25     62.21 o 
  -3  12  10      120.50      203.88     61.43 o 
  -2  12  10      139.13      176.15     70.26 o 
  -1  12  10       37.72      121.08     58.49 o 
   0  12  10      613.19      721.10     58.14 o 
   1  12  10       40.44      129.67     50.91 o 
   2  12  10       71.85      120.10     49.07 o 
   3  12  10      158.85      335.40     52.14 o 
   4  12  10      277.97      290.06     47.19 o 
   5  12  10      340.01      292.42     50.83 o 
   6  12  10       13.73       53.24     50.42 o 
  -9  13  10      103.99      268.31     87.36 o 
  -8  13  10      646.50      642.95     93.38 o 
  -7  13  10     1727.01     1727.84     78.20 o 
  -6  13  10     1338.77     1211.22     74.62 o 
  -5  13  10      442.77      507.76     61.22 o 
  -4  13  10       33.46       10.36     75.14 o 
  -3  13  10     1344.32     1293.43     62.22 o 
  -2  13  10      909.34      803.54     57.41 o 
  -1  13  10       90.08      170.33     58.82 o 
   0  13  10        6.69       17.59     58.82 o 
   1  13  10      209.35      201.54     63.89 o 
   2  13  10      110.30      136.76     47.46 o 
   3  13  10      590.58      627.06     53.93 o 
   4  13  10       80.92      105.05     53.92 o 
   5  13  10        3.15      -26.18     66.10 o 
  -8  14  10      352.95      397.85     92.63 o 
  -7  14  10       12.00       -2.37     76.26 o 
  -6  14  10       26.04       92.72     71.81 o 
  -5  14  10      849.59      774.25     79.02 o 
  -4  14  10     1169.71     1121.28     60.65 o 
  -3  14  10        0.70        0.50     62.96 o 
  -2  14  10      237.78      256.02     62.93 o 
  -1  14  10        9.60       43.54     55.75 o 
   0  14  10      296.91      310.17     56.66 o 
   1  14  10       64.60      129.58     61.24 o 
   2  14  10      114.35       90.96     57.57 o 
   3  14  10      522.15      541.64     58.37 o 
  -7  15  10      345.95      370.82    157.78 o 
  -6  15  10     1144.63     1183.99    101.17 o 
  -5  15  10      163.48      159.75     71.24 o 
  -4  15  10       24.17       26.45     70.38 o 
  -3  15  10      182.61      216.38     75.61 o 
  -2  15  10     1198.93     1149.90     67.23 o 
  -1  15  10     1150.98     1158.48     63.99 o 
   0  15  10       77.38      127.71     61.93 o 
   1  15  10      273.19      305.47     57.70 o 
   2  15  10       41.31       38.04     69.99 o 
  -3  16  10      725.10      648.04    132.82 o 
  -2  16  10       35.68      -40.97     69.35 o 
 -13   0  11      382.17      455.63     87.89 o 
 -11   0  11     3355.95     3300.82    129.25 o 
  -9   0  11      344.14      424.30    115.88 o 
  -7   0  11        6.63      110.24     83.34 o 
  -5   0  11      374.58      393.95    117.22 o 
  -3   0  11      801.74      816.71     74.67 o 
  -1   0  11      665.69      560.57     62.08 o 
   1   0  11     9367.93     8833.36    200.56 o 
   3   0  11      322.26      315.75     75.00 o 
   5   0  11     3447.06     3307.46     70.86 o 
   7   0  11        4.34      122.63     63.38 o 
   9   0  11      200.39      221.90     69.16 o 
 -14   1  11      265.69      252.58     66.29 o 
 -13   1  11     3684.19     3399.64     70.65 o 
 -12   1  11      298.81      317.01     89.14 o 
 -11   1  11      987.99     1000.26     80.33 o 
 -10   1  11      992.25      958.24     79.62 o 
  -9   1  11     2336.86     2211.30     78.78 o 
  -8   1  11      723.21      785.12     56.22 o 
  -7   1  11      924.87      943.90     53.82 o 
  -6   1  11        3.19       91.84     48.98 o 
  -5   1  11      273.94      316.36     48.80 o 
  -4   1  11       12.64       69.02     47.52 o 
  -3   1  11      366.44      392.97     48.60 o 
  -2   1  11      592.16      566.99     42.97 o 
  -1   1  11      812.67      889.71     51.23 o 
   0   1  11      136.72      127.44     47.28 o 
   1   1  11       45.85       95.74     49.34 o 
   2   1  11        8.67      -11.89     49.66 o 
   3   1  11      951.00      948.34     48.11 o 
   4   1  11       81.06      184.18     43.20 o 
   5   1  11       20.25       65.76     50.87 o 
   6   1  11      172.47      309.99     65.23 o 
   7   1  11      210.22      201.65     48.44 o 
   8   1  11      958.56      952.47     78.74 o 
   9   1  11      397.62      405.62     52.15 o 
 -14   2  11       32.63       89.67     69.29 o 
 -13   2  11        7.68       18.48     66.98 o 
 -12   2  11     1890.17     1830.41     77.52 o 
 -11   2  11      594.06      678.18     81.49 o 
 -10   2  11      266.94      381.02     77.64 o 
  -9   2  11        3.63        8.84     65.83 o 
  -8   2  11      991.47     1128.37     54.49 o 
  -7   2  11     2382.58     2408.77     99.71 o 
  -6   2  11     1111.74     1167.87     50.87 o 
  -5   2  11      183.78      198.63     49.07 o 
  -4   2  11      885.04      864.08     52.54 o 
  -3   2  11        0.51       46.24     50.79 o 
  -2   2  11       43.80       92.84     48.76 o 
  -1   2  11     1636.91     1544.61     51.67 o 
   0   2  11     1921.80     1821.51     75.14 o 
   1   2  11     4048.34     4005.68     69.48 o 
   2   2  11       10.19       68.25     45.52 o 
   3   2  11        0.68       43.45     48.71 o 
   4   2  11     1824.53     1739.28     51.34 o 
   5   2  11       26.00      113.30     50.46 o 
   6   2  11     1875.64     1849.04     66.13 o 
   7   2  11      164.49      176.19     71.92 o 
   8   2  11       52.86      129.22     54.68 o 
   9   2  11       43.22       84.14     49.21 o 
 -14   3  11      556.54      512.70     68.69 o 
 -13   3  11       26.87       50.77     61.49 o 
 -12   3  11       74.82      137.60     72.19 o 
 -11   3  11       96.29       73.80     87.32 o 
 -10   3  11      102.14      214.34     80.30 o 
  -9   3  11     1306.11     1328.20     66.08 o 
  -8   3  11     2706.23     2619.49     95.32 o 
  -7   3  11      614.70      598.07     54.16 o 
  -6   3  11      200.74      218.19     48.70 o 
  -5   3  11     1995.14     2062.68     89.68 o 
  -4   3  11      776.19      848.13     53.01 o 
  -3   3  11      167.00      158.47     47.23 o 
  -2   3  11      131.92      182.39     49.98 o 
  -1   3  11      124.40      116.53     49.84 o 
   0   3  11        9.99       -2.43     48.50 o 
   1   3  11       99.46      172.57     46.91 o 
   2   3  11      464.27      524.23     52.91 o 
   3   3  11      376.23      478.90     49.39 o 
   4   3  11      474.55      457.68     55.71 o 
   5   3  11      275.63      253.77     44.09 o 
   6   3  11      734.94      726.85     46.78 o 
   7   3  11     1404.88     1408.65     52.81 o 
   8   3  11      177.73      104.58     50.16 o 
   9   3  11       77.26       42.25     51.51 o 
 -14   4  11       12.80       12.94     76.26 o 
 -13   4  11       89.07      162.00     77.50 o 
 -12   4  11        1.40        9.08     78.69 o 
 -11   4  11      767.18      760.69     88.01 o 
 -10   4  11       71.12      128.45     81.86 o 
  -9   4  11      190.27      169.91     60.05 o 
  -8   4  11       22.91       19.05     64.32 o 
  -7   4  11     4364.55     4557.47    136.12 o 
  -6   4  11      177.53      154.68     52.90 o 
  -5   4  11       31.69       72.11     52.04 o 
  -4   4  11     1881.43     1795.17     51.22 o 
  -3   4  11      574.11      679.44     49.98 o 
  -2   4  11     1223.67     1236.76     60.21 o 
  -1   4  11      537.69      541.03     50.95 o 
   0   4  11      212.47      170.48     42.88 o 
   1   4  11        5.61       62.61     57.13 o 
   2   4  11       34.35       20.13     51.57 o 
   3   4  11       99.43      148.58     48.31 o 
   4   4  11        0.31       48.32     45.68 o 
   5   4  11     1039.02     1125.36     49.84 o 
   6   4  11      116.58      100.55     53.27 o 
   7   4  11      487.28      527.86     47.12 o 
   8   4  11        8.46       79.83     46.72 o 
   9   4  11      428.75      423.58     52.42 o 
 -14   5  11      261.69      183.45     78.47 o 
 -13   5  11        4.12       66.41     73.75 o 
 -12   5  11       24.66       41.00    104.29 o 
 -11   5  11        4.15       22.66     88.17 o 
 -10   5  11      260.20      329.29     86.41 o 
  -9   5  11     1156.55     1194.65     70.01 o 
  -8   5  11        4.53       38.04     65.01 o 
  -7   5  11        5.10      -10.24     57.95 o 
  -6   5  11     1804.03     1779.21     80.54 o 
  -5   5  11      835.09      877.88     49.47 o 
  -4   5  11        0.60      -37.15     48.02 o 
  -3   5  11       43.61       43.16     47.07 o 
  -2   5  11     1527.92     1582.72     64.86 o 
  -1   5  11      278.77      355.65     53.02 o 
   0   5  11       27.93       44.64     46.35 o 
   1   5  11       12.96       -7.35     43.44 o 
   2   5  11      128.15      166.08     41.30 o 
   3   5  11      502.46      543.27     45.95 o 
   4   5  11      139.87      219.43     46.39 o 
   5   5  11     1122.08     1087.40     47.91 o 
   6   5  11       21.43      127.93     61.24 o 
   7   5  11      824.60      866.89     47.74 o 
   8   5  11      171.58      136.62     45.22 o 
 -13   6  11       26.82       44.57     76.27 o 
 -12   6  11     1698.40     1655.96     69.58 o 
 -11   6  11      320.49      407.37    104.29 o 
 -10   6  11       35.20        3.08     86.25 o 
  -9   6  11       43.06       89.76     70.94 o 
  -8   6  11     1028.42     1126.08     71.26 o 
  -7   6  11     1581.91     1630.62     69.15 o 
  -6   6  11      250.06      285.61     50.48 o 
  -5   6  11      998.66     1086.65     50.56 o 
  -4   6  11      449.73      491.95     53.30 o 
  -3   6  11      552.36      572.62     46.85 o 
  -2   6  11      448.67      469.76     48.18 o 
  -1   6  11       30.49       54.48     46.84 o 
   0   6  11      547.01      634.71     44.50 o 
   1   6  11      572.31      540.59     48.61 o 
   2   6  11        6.00       84.87     50.46 o 
   3   6  11       65.59       91.03     46.58 o 
   4   6  11      923.64      894.14     49.40 o 
   5   6  11      400.12      367.58     48.92 o 
   6   6  11      455.07      516.31     50.23 o 
   7   6  11      303.86      300.13     72.10 o 
   8   6  11       57.57       59.93     73.52 o 
 -13   7  11       71.43        5.16     75.95 o 
 -12   7  11       87.65       36.55     74.38 o 
 -11   7  11      185.49      213.93    103.40 o 
 -10   7  11      951.50      949.71     94.53 o 
  -9   7  11       62.79       95.50     66.66 o 
  -8   7  11      170.90      154.94     61.11 o 
  -7   7  11      511.88      480.78     64.50 o 
  -6   7  11     2015.44     2082.40     68.15 o 
  -5   7  11       24.80       41.62     50.09 o 
  -4   7  11     2276.23     2302.44     93.79 o 
  -3   7  11      173.09      194.62     51.45 o 
  -2   7  11     2096.06     2140.30     95.62 o 
  -1   7  11      298.39      412.98     67.42 o 
   0   7  11     1441.92     1493.84     90.32 o 
   1   7  11       68.99       96.65     54.55 o 
   2   7  11     3772.53     3792.70    108.29 o 
   3   7  11       33.48       27.13     63.69 o 
   4   7  11      781.92      839.41     72.13 o 
   5   7  11      144.74      219.27     50.82 o 
   6   7  11      536.48      545.89     52.90 o 
   7   7  11        0.95        6.59     52.65 o 
   8   7  11       94.19      100.91     44.29 o 
 -13   8  11     1244.61     1114.79     70.67 o 
 -12   8  11      775.08      738.22     68.88 o 
 -11   8  11      455.41      357.45     88.25 o 
 -10   8  11      197.56      165.80    104.29 o 
  -9   8  11      370.21      404.80     70.58 o 
  -8   8  11      385.09      374.84     71.88 o 
  -7   8  11      301.29      290.39     60.83 o 
  -6   8  11       27.60       86.47     58.73 o 
  -5   8  11      277.87      280.15     48.67 o 
  -4   8  11      401.30      422.14     47.89 o 
  -3   8  11      771.29      758.18     73.85 o 
  -2   8  11      435.56      543.58     49.07 o 
  -1   8  11        0.83       42.44     48.06 o 
   0   8  11       10.39       75.50     48.75 o 
   1   8  11     1700.17     1871.03     60.08 o 
   2   8  11      623.11      660.46     69.48 o 
   3   8  11      287.70      329.78     46.05 o 
   4   8  11        2.73       14.01     48.43 o 
   5   8  11      605.67      712.25     47.10 o 
   6   8  11        7.09      113.84     52.36 o 
   7   8  11       40.53       58.26     48.52 o 
 -12   9  11       34.91       47.93     78.89 o 
 -11   9  11      816.10      894.06    106.97 o 
 -10   9  11       73.12      168.47     82.01 o 
  -9   9  11       47.55       58.00     82.48 o 
  -8   9  11      888.45      872.88     65.84 o 
  -7   9  11      793.45      867.56     63.18 o 
  -6   9  11       69.01       70.74     65.83 o 
  -5   9  11      723.76      778.98     60.44 o 
  -4   9  11      510.28      570.43     49.90 o 
  -3   9  11      216.29      250.19     51.03 o 
  -2   9  11      176.59      195.88     48.16 o 
  -1   9  11      673.12      748.62     51.72 o 
   0   9  11       75.29       95.78     47.63 o 
   1   9  11       15.71       43.52     45.76 o 
   2   9  11      115.23      162.28     48.19 o 
   3   9  11     1047.17     1084.52     50.06 o 
   4   9  11      130.09      149.58     51.35 o 
   5   9  11      252.47      275.72     49.93 o 
   6   9  11        3.26       65.29     72.95 o 
   7   9  11        4.50       59.84     54.25 o 
 -11  10  11       34.92      221.96    111.42 o 
 -10  10  11      487.40      496.50     84.68 o 
  -9  10  11       21.12       -1.78     77.88 o 
  -8  10  11      437.96      454.03     74.85 o 
  -7  10  11      853.05      961.31     69.96 o 
  -6  10  11        1.26        7.72     59.68 o 
  -5  10  11        5.94       40.93     57.40 o 
  -4  10  11      424.15      499.98     62.86 o 
  -3  10  11     2118.62     2115.70    157.09 o 
  -2  10  11      157.69      309.34     48.24 o 
  -1  10  11      789.21      800.39     61.61 o 
   0  10  11       51.32        2.14     47.25 o 
   1  10  11     1552.25     1532.68     57.75 o 
   2  10  11      125.67      102.99     43.86 o 
   3  10  11      102.16      115.27     43.22 o 
   4  10  11        4.24       -5.43     48.67 o 
   5  10  11       12.53       86.53     48.89 o 
   6  10  11      343.75      352.91     48.36 o 
 -11  11  11      123.03      201.41     69.35 o 
 -10  11  11      109.45       98.05     86.46 o 
  -9  11  11      169.15      107.86     86.46 o 
  -8  11  11      799.67      844.33     87.44 o 
  -7  11  11      767.18      726.99     69.93 o 
  -6  11  11     1093.30     1161.46     61.32 o 
  -5  11  11      295.37      263.54     60.67 o 
  -4  11  11        2.95      103.22     57.35 o 
  -3  11  11      550.22      573.74     56.66 o 
  -2  11  11     1052.40      998.15     52.43 o 
  -1  11  11     1621.81     1646.57    111.73 o 
   0  11  11      231.06      251.32     52.24 o 
   1  11  11      161.81      227.20     49.05 o 
   2  11  11       28.08       99.78     49.73 o 
   3  11  11        4.65       65.42     51.81 o 
   4  11  11      639.41      682.62     69.73 o 
   5  11  11      118.01      165.82     47.56 o 
 -10  12  11       65.34      301.29    107.86 o 
  -9  12  11        2.32      117.66    106.97 o 
  -8  12  11      927.09      898.30     77.37 o 
  -7  12  11      229.25      196.45     64.45 o 
  -6  12  11       37.38       93.83     59.74 o 
  -5  12  11        1.71       30.10     57.54 o 
  -4  12  11     1365.62     1376.22     60.09 o 
  -3  12  11      135.77      193.66     56.67 o 
  -2  12  11      309.99      314.68     55.75 o 
  -1  12  11       28.01       89.98     46.36 o 
   0  12  11        6.44       69.68     51.14 o 
   1  12  11       15.29      -23.04     46.03 o 
   2  12  11      796.96      913.90     83.18 o 
   3  12  11        1.98       43.93     47.62 o 
   4  12  11      262.38      449.33     83.91 o 
  -9  13  11      185.25      349.42    105.18 o 
  -8  13  11      149.08      189.83     89.67 o 
  -7  13  11       74.89       87.25     83.96 o 
  -6  13  11     1657.81     1429.78     70.99 o 
  -5  13  11     1148.19     1141.30     68.40 o 
  -4  13  11       13.12       73.26     72.31 o 
  -3  13  11       44.37       26.07     57.33 o 
  -2  13  11     1375.10     1240.37     58.61 o 
  -1  13  11      553.24      493.64     61.04 o 
   0  13  11      499.79      571.19     61.03 o 
   1  13  11      121.33      169.80     47.22 o 
   2  13  11       55.02      136.36     53.48 o 
   3  13  11      291.76      278.48     50.88 o 
  -7  14  11      584.37      548.07     87.21 o 
  -6  14  11       34.47      -20.11     84.14 o 
  -5  14  11      136.43      198.18     61.71 o 
  -4  14  11      524.85      607.78     63.05 o 
  -3  14  11     1101.57     1114.90     66.07 o 
  -2  14  11       41.65       14.94     61.07 o 
  -1  14  11       52.79      141.35     62.06 o 
   0  14  11        0.58       12.27     62.61 o 
   1  14  11      692.55      643.95     68.20 o 
   2  14  11       10.02       75.20     57.95 o 
  -5  15  11      728.62      508.98    128.36 o 
  -4  15  11      267.90      169.52     69.18 o 
  -3  15  11       50.74       75.30     59.28 o 
  -2  15  11      145.88      196.20     61.51 o 
  -1  15  11      749.06      628.15     60.69 o 
 -14   0  12      581.12      466.40     92.02 o 
 -12   0  12      688.28      832.56    121.23 o 
 -10   0  12      952.42      987.66    106.08 o 
  -8   0  12     1370.25     1288.98     92.70 o 
  -6   0  12       36.04       61.48     72.80 o 
  -4   0  12     5501.46     5334.36    194.77 o 
  -2   0  12     3693.00     3673.28    114.99 o 
   0   0  12       32.09       28.56    158.22 o 
   2   0  12     1825.00     1664.54     69.16 o 
   4   0  12     1370.71     1576.96     67.61 o 
   6   0  12      908.94      941.76     59.25 o 
   8   0  12      226.83      308.48     83.34 o 
 -14   1  12       38.38       45.98     66.25 o 
 -13   1  12      335.88      364.34     61.83 o 
 -12   1  12     1290.09     1107.33     88.87 o 
 -11   1  12       18.46       39.42     77.40 o 
 -10   1  12     2677.77     2482.84     78.76 o 
  -9   1  12      359.63      440.11     65.04 o 
  -8   1  12     1353.65     1299.37     75.52 o 
  -7   1  12     1128.92     1128.80     53.78 o 
  -6   1  12      813.06      800.54     60.11 o 
  -5   1  12      405.06      429.44     49.57 o 
  -4   1  12       97.50      161.32     52.23 o 
  -3   1  12      731.30      816.81     49.85 o 
  -2   1  12     5014.03     4946.25     74.35 o 
  -1   1  12      345.97      328.42     46.03 o 
   0   1  12     1323.49     1423.80     73.91 o 
   1   1  12      189.42      193.54     45.59 o 
   2   1  12      674.23      633.31     47.58 o 
   3   1  12      313.95      406.52     47.86 o 
   4   1  12      508.77      555.64     48.58 o 
   5   1  12      292.06      292.79     72.18 o 
   6   1  12       12.68       50.32     45.86 o 
   7   1  12       76.97      188.97     59.83 o 
   8   1  12      132.00      171.66     47.78 o 
 -14   2  12      759.55      763.70     69.72 o 
 -13   2  12       88.14      139.96     62.56 o 
 -12   2  12      340.57      405.58     85.40 o 
 -11   2  12     2933.29     2816.94     85.16 o 
 -10   2  12       50.53       73.96     78.28 o 
  -9   2  12      423.55      451.02     62.48 o 
  -8   2  12      644.67      710.85     63.94 o 
  -7   2  12     2624.06     2714.91    111.42 o 
  -6   2  12      160.15      280.37     48.86 o 
  -5   2  12     1141.16     1229.16     76.81 o 
  -4   2  12     1377.63     1271.30     57.44 o 
  -3   2  12      994.39     1058.65     52.84 o 
  -2   2  12      277.39      385.43     48.28 o 
  -1   2  12      525.01      561.06     68.19 o 
   0   2  12     2015.48     1979.08     79.13 o 
   1   2  12        4.71       28.32     44.25 o 
   2   2  12      807.29      845.26     47.88 o 
   3   2  12       51.75      126.35     48.76 o 
   4   2  12       11.14       45.29     43.71 o 
   5   2  12      981.69      978.98     45.69 o 
   6   2  12       80.87      146.11     47.93 o 
   7   2  12      818.88      948.71     46.40 o 
   8   2  12        1.79       19.43     49.35 o 
 -14   3  12      439.00      422.86     70.74 o 
 -13   3  12      797.77      709.02     63.82 o 
 -12   3  12       33.13      113.51     84.92 o 
 -11   3  12      612.81      705.83     83.89 o 
 -10   3  12        0.47       33.10     97.61 o 
  -9   3  12     1380.13     1411.11     64.48 o 
  -8   3  12     1731.49     1756.05     77.20 o 
  -7   3  12     4343.39     4331.13    170.22 o 
  -6   3  12      115.21       98.37     48.17 o 
  -5   3  12     1789.25     1763.44     69.04 o 
  -4   3  12      364.45      433.29     65.23 o 
  -3   3  12      375.60      427.72     46.67 o 
  -2   3  12       38.68        9.72     45.80 o 
  -1   3  12       58.35       52.93     43.99 o 
   0   3  12       16.18       80.21     51.78 o 
   1   3  12        5.79       52.13     46.71 o 
   2   3  12      408.31      451.20     45.94 o 
   3   3  12      448.31      452.03     45.80 o 
   4   3  12      110.19      103.90     48.57 o 
   5   3  12      730.05      781.25     49.80 o 
   6   3  12      379.23      362.73     50.07 o 
   7   3  12       22.38        4.42     49.42 o 
   8   3  12     1176.97     1244.61     73.85 o 
 -13   4  12       86.87      161.68     65.83 o 
 -12   4  12       19.21       23.63     87.06 o 
 -11   4  12       14.11      -25.44     82.20 o 
 -10   4  12     3463.01     3466.73     86.95 o 
  -9   4  12      207.41      214.37     65.85 o 
  -8   4  12      154.53      157.51     65.52 o 
  -7   4  12      351.44      404.40     50.58 o 
  -6   4  12     5562.58     5587.03    183.21 o 
  -5   4  12      846.99      771.76     49.15 o 
  -4   4  12       15.36       46.13     50.55 o 
  -3   4  12        2.30       50.34     72.05 o 
  -2   4  12      875.76      835.66     50.59 o 
  -1   4  12      119.14      192.77     45.47 o 
   0   4  12       33.80       97.41     51.23 o 
   1   4  12      116.93      189.93     48.17 o 
   2   4  12      185.98      177.18     48.79 o 
   3   4  12      700.29      663.36     51.86 o 
   4   4  12       60.12      117.52     46.83 o 
   5   4  12       48.38       18.86     53.78 o 
   6   4  12     1160.54     1210.69     50.24 o 
   7   4  12       64.62       70.90     45.04 o 
   8   4  12      455.38      458.06     55.21 o 
 -13   5  12       65.20      148.35     80.33 o 
 -12   5  12      123.61      181.90     83.40 o 
 -11   5  12        9.79       55.20     84.24 o 
 -10   5  12       85.56      158.41     80.56 o 
  -9   5  12      566.14      674.67     65.79 o 
  -8   5  12      680.67      737.42     66.03 o 
  -7   5  12       24.57       81.99     51.38 o 
  -6   5  12       45.92      108.68     51.12 o 
  -5   5  12      221.54      166.44     45.12 o 
  -4   5  12     1029.55     1040.64     49.52 o 
  -3   5  12     1331.00     1295.15     50.79 o 
  -2   5  12      195.97      210.01     48.58 o 
  -1   5  12      554.54      597.14     47.18 o 
   0   5  12      172.01      203.34     48.96 o 
   1   5  12      170.54      176.26     45.87 o 
   2   5  12     1500.35     1462.66     47.83 o 
   3   5  12       90.54      188.31     45.74 o 
   4   5  12      238.27      302.07     44.19 o 
   5   5  12      214.35      247.27     47.60 o 
   6   5  12      541.16      601.65     47.73 o 
   7   5  12        0.79       13.35     53.93 o 
 -13   6  12        5.62       54.77     78.46 o 
 -12   6  12       63.84      108.75    106.97 o 
 -11   6  12     1335.94     1191.93     93.71 o 
 -10   6  12      131.68      147.26     86.03 o 
  -9   6  12        1.47       69.64     67.81 o 
  -8   6  12        0.14       41.32     59.04 o 
  -7   6  12      215.60      316.20     66.13 o 
  -6   6  12     1233.02     1335.40     55.34 o 
  -5   6  12      634.24      698.95     53.81 o 
  -4   6  12      683.79      739.42     48.89 o 
  -3   6  12        1.43       44.38     43.58 o 
  -2   6  12      303.91      353.41     51.45 o 
  -1   6  12      305.45      311.12     64.07 o 
   0   6  12       19.31      -28.93     50.23 o 
   1   6  12      929.45     1010.34     48.68 o 
   2   6  12      141.51      176.17     44.67 o 
   3   6  12       87.57      131.66     45.04 o 
   4   6  12      479.41      528.04     52.36 o 
   5   6  12      388.43      467.99     44.82 o 
   6   6  12        0.91        8.04     46.84 o 
   7   6  12       69.32      143.76     47.76 o 
 -12   7  12       48.69      -18.72    106.08 o 
 -11   7  12       28.78      164.02    104.29 o 
 -10   7  12      394.76      448.78     77.72 o 
  -9   7  12     1888.28     1800.68     88.47 o 
  -8   7  12      439.05      485.34     66.89 o 
  -7   7  12       30.71       58.11     65.76 o 
  -6   7  12      213.21      273.52     49.22 o 
  -5   7  12     1532.77     1599.71    105.28 o 
  -4   7  12       16.65      113.52     49.90 o 
  -3   7  12      652.24      651.18     51.69 o 
  -2   7  12      301.46      355.31     43.42 o 
  -1   7  12     1262.31     1186.14     47.53 o 
   0   7  12      224.05      266.24     48.15 o 
   1   7  12      655.93      683.23     62.54 o 
   2   7  12      707.15      796.50     51.59 o 
   3   7  12      879.77      934.32     44.96 o 
   4   7  12       13.68      103.68     41.94 o 
   5   7  12        3.22      -47.82     75.91 o 
   6   7  12       32.71      100.18     47.85 o 
   7   7  12       34.50       98.68     50.59 o 
 -12   8  12      717.70      658.74    110.53 o 
 -11   8  12      321.45      172.93     86.46 o 
 -10   8  12       46.36       77.35     91.64 o 
  -9   8  12      119.27      136.45     66.80 o 
  -8   8  12      193.19      207.78     70.06 o 
  -7   8  12       86.60       90.11     59.69 o 
  -6   8  12      169.28      224.70     61.88 o 
  -5   8  12        3.22       25.45     47.62 o 
  -4   8  12        3.16       43.24     50.87 o 
  -3   8  12      236.99      349.98     55.16 o 
  -2   8  12      155.47      238.73     45.78 o 
  -1   8  12     2103.85     2163.50    102.57 o 
   0   8  12       70.26      106.45     44.42 o 
   1   8  12      209.59      245.06     47.62 o 
   2   8  12      773.63      793.64     47.64 o 
   3   8  12     1141.44     1271.26     66.39 o 
   4   8  12       77.11      114.10     55.20 o 
   5   8  12        7.46      -25.98     51.30 o 
   6   8  12      613.91      626.30     48.95 o 
 -11   9  12        4.15       28.52    103.40 o 
 -10   9  12      212.65      279.00     87.36 o 
  -9   9  12        0.28       26.38     69.12 o 
  -8   9  12     1103.21     1128.93     66.99 o 
  -7   9  12      137.62      255.10     60.23 o 
  -6   9  12       35.68       26.94     62.28 o 
  -5   9  12       66.43       57.50     62.28 o 
  -4   9  12      390.43      376.35     48.89 o 
  -3   9  12      155.35      135.01     46.41 o 
  -2   9  12       67.81       98.04     47.97 o 
  -1   9  12      505.81      560.52     49.21 o 
   0   9  12      836.12      815.42     49.17 o 
   1   9  12      643.97      725.07     49.35 o 
   2   9  12      539.64      593.16     49.08 o 
   3   9  12        8.44       80.06     50.69 o 
   4   9  12      579.44      552.43     47.88 o 
   5   9  12        9.12       82.19     52.70 o 
   6   9  12      216.22      255.11     67.93 o 
 -11  10  12       27.30      -34.76     87.36 o 
 -10  10  12      726.47      726.48    109.64 o 
  -9  10  12        4.57      109.60     79.04 o 
  -8  10  12        7.82       33.42     70.28 o 
  -7  10  12      399.47      545.78     67.60 o 
  -6  10  12      525.90      654.62     60.30 o 
  -5  10  12      396.08      316.49     57.07 o 
  -4  10  12      106.80      141.16     57.50 o 
  -3  10  12        0.64       60.12     46.09 o 
  -2  10  12     1686.32     1650.32     51.16 o 
  -1  10  12       58.66       64.22     49.66 o 
   0  10  12      641.91      602.99     62.65 o 
   1  10  12       87.37      133.01     46.58 o 
   2  10  12     1227.67     1230.46     51.33 o 
   3  10  12        5.84       15.32     47.06 o 
   4  10  12      661.07      636.73     50.90 o 
   5  10  12       33.14       69.32     55.71 o 
 -10  11  12       31.50       29.42    106.97 o 
  -9  11  12       20.22       43.50     93.61 o 
  -8  11  12       72.69       72.79     63.40 o 
  -7  11  12       91.03      209.04     61.16 o 
  -6  11  12      183.32      133.45     67.03 o 
  -5  11  12     1373.37     1349.57     75.42 o 
  -4  11  12      360.53      442.91     65.90 o 
  -3  11  12      236.60      241.46     59.35 o 
  -2  11  12       10.37       45.18     49.91 o 
  -1  11  12     1028.77     1044.39     49.52 o 
   0  11  12     1263.14     1353.93     62.12 o 
   1  11  12      135.65      230.28     49.16 o 
   2  11  12      170.37      194.04     53.48 o 
   3  11  12        1.08       54.42     52.88 o 
   4  11  12       51.94      170.32     54.48 o 
  -9  12  12       31.71       93.01     81.94 o 
  -8  12  12        4.23       80.14     87.22 o 
  -7  12  12      903.86      798.79     64.71 o 
  -6  12  12      562.44      588.71     70.35 o 
  -5  12  12       33.00      103.84     58.28 o 
  -4  12  12        0.38       47.25     60.50 o 
  -3  12  12     1308.43     1321.80     69.36 o 
  -2  12  12       57.67       66.68     56.00 o 
  -1  12  12      451.81      481.84     48.98 o 
   0  12  12       17.73      115.77     47.77 o 
   1  12  12       23.47       -0.49     53.59 o 
   2  12  12        9.14       21.59     49.88 o 
   3  12  12      804.69      803.27     53.34 o 
  -7  13  12        9.06       81.90     83.16 o 
  -6  13  12        3.35       90.38     62.92 o 
  -5  13  12     1471.05     1346.15     70.88 o 
  -4  13  12      370.12      369.31     67.92 o 
  -3  13  12       39.11      145.63     58.96 o 
  -2  13  12      117.69      117.76     56.94 o 
  -1  13  12     1178.09     1161.97     58.89 o 
   0  13  12      536.34      544.61     51.61 o 
   1  13  12      164.94      203.31     50.88 o 
   2  13  12       81.77      148.76     63.92 o 
  -5  14  12        2.48       66.79     62.60 o 
  -4  14  12      264.73      326.48     71.17 o 
  -3  14  12      308.73      308.55     62.78 o 
  -2  14  12     1468.38     1381.04     65.49 o 
  -1  14  12      146.96      240.98     63.80 o 
 -13   0  13     1068.04     1151.68    127.47 o 
 -11   0  13     2260.40     2207.08    126.58 o 
  -9   0  13      893.00      985.63     79.83 o 
  -7   0  13       24.82       88.76     71.19 o 
  -5   0  13      729.92      908.20     74.04 o 
  -3   0  13     3797.92     3848.41    102.06 o 
  -1   0  13      265.61      297.67     62.91 o 
   1   0  13      904.48      933.03     61.45 o 
   3   0  13        3.27       66.51     73.74 o 
   5   0  13       20.54       75.79     73.41 o 
   7   0  13      210.80      261.19     69.35 o 
 -13   1  13      115.15      150.60     98.50 o 
 -12   1  13      210.82      235.95     90.44 o 
 -11   1  13      636.69      623.82     81.21 o 
 -10   1  13       40.98      156.26     73.41 o 
  -9   1  13      255.27      268.87     52.90 o 
  -8   1  13     1479.61     1495.21     67.68 o 
  -7   1  13      604.90      597.65     57.77 o 
  -6   1  13      882.59      968.33     51.56 o 
  -5   1  13     2118.22     2090.72     94.44 o 
  -4   1  13        8.14      -15.71     48.86 o 
  -3   1  13     3213.62     3188.23     49.85 o 
  -2   1  13     1002.26     1006.70     44.24 o 
  -1   1  13     1956.66     1883.07     48.76 o 
   0   1  13        0.90       92.17     47.88 o 
   1   1  13     1345.21     1255.07     45.39 o 
   2   1  13       39.26       53.96     46.48 o 
   3   1  13      131.01      236.81     49.25 o 
   4   1  13        7.48       53.88     45.39 o 
   5   1  13      228.95      275.12     46.02 o 
   6   1  13       34.25       79.50     45.94 o 
   7   1  13       45.55      132.36     46.64 o 
 -13   2  13      648.77      560.05     73.91 o 
 -12   2  13       93.17      108.83     82.14 o 
 -11   2  13      322.89      368.58     79.62 o 
 -10   2  13     2492.74     2507.99     84.09 o 
  -9   2  13        0.41       32.08     64.37 o 
  -8   2  13      426.57      482.80     52.83 o 
  -7   2  13      207.11      234.72     50.91 o 
  -6   2  13     2273.77     2295.69    120.17 o 
  -5   2  13        0.23       51.98     45.48 o 
  -4   2  13     2014.71     1891.08     47.86 o 
  -3   2  13      873.94      911.04     48.75 o 
  -2   2  13        2.69       80.44     50.01 o 
  -1   2  13     1081.69     1066.69     61.24 o 
   0   2  13       30.32       18.96     43.17 o 
   1   2  13      104.39      174.38     46.09 o 
   2   2  13       16.34       52.32     42.72 o 
   3   2  13        4.93       -1.38     44.43 o 
   4   2  13      118.15      163.50     47.95 o 
   5   2  13       10.91       14.02     49.88 o 
   6   2  13      108.43      230.21     53.03 o 
   7   2  13       62.83      189.58     54.04 o 
 -13   3  13       26.66       61.54     73.00 o 
 -12   3  13      797.52      750.80     86.03 o 
 -11   3  13        1.45        1.70     82.33 o 
 -10   3  13      214.26      210.56     77.64 o 
  -9   3  13       19.37       35.29     64.37 o 
  -8   3  13     2605.05     2713.48     66.13 o 
  -7   3  13     2488.85     2288.57     93.67 o 
  -6   3  13     1324.57     1317.82     86.30 o 
  -5   3  13        6.98      114.44     47.79 o 
  -4   3  13     2663.71     2646.64     51.37 o 
  -3   3  13      699.09      706.42     43.67 o 
  -2   3  13      305.18      358.62     46.20 o 
  -1   3  13      498.41      503.70     49.77 o 
   0   3  13      196.15      140.83     48.51 o 
   1   3  13      595.77      625.06     45.85 o 
   2   3  13     1214.52     1236.62     50.33 o 
   3   3  13      186.27      232.99     45.83 o 
   4   3  13       24.72       55.07     48.13 o 
   5   3  13      818.68      859.63     45.80 o 
   6   3  13      355.23      463.52     76.42 o 
   7   3  13      149.63      172.80     50.77 o 
 -13   4  13        2.25      -10.87     86.46 o 
 -12   4  13       10.67      -34.31     84.34 o 
 -11   4  13      306.60      383.27     84.46 o 
 -10   4  13       22.70       16.70     65.47 o 
  -9   4  13     2680.25     2714.44     79.46 o 
  -8   4  13     2076.41     2154.28    112.00 o 
  -7   4  13       98.32      147.52     49.16 o 
  -6   4  13      645.85      669.47     51.90 o 
  -5   4  13     5361.73     5483.87    176.41 o 
  -4   4  13        1.18       60.39     47.32 o 
  -3   4  13      223.88      247.78     47.79 o 
  -2   4  13      520.35      518.98     47.79 o 
  -1   4  13       43.62      125.59     45.94 o 
   0   4  13     1159.13     1246.23     89.83 o 
   1   4  13       78.28       37.83     51.45 o 
   2   4  13      128.85      159.77     44.96 o 
   3   4  13       58.08      170.84     48.29 o 
   4   4  13      346.29      365.95     48.75 o 
   5   4  13      150.50      251.94     44.57 o 
   6   4  13        0.01      100.54     50.42 o 
   7   4  13      692.23      731.17     79.38 o 
 -13   5  13      103.23      102.61    102.64 o 
 -12   5  13       76.93       86.18     91.16 o 
 -11   5  13      191.23      166.65     84.14 o 
 -10   5  13      157.85      192.67     66.83 o 
  -9   5  13       44.49       65.04     66.26 o 
  -8   5  13     1752.00     1773.32     68.35 o 
  -7   5  13     1869.01     1910.07     76.55 o 
  -6   5  13      435.48      453.05     46.37 o 
  -5   5  13      450.03      503.51     45.80 o 
  -4   5  13      203.57      216.06     45.41 o 
  -3   5  13     1079.20     1076.74    109.47 o 
  -2   5  13     1497.33     1436.68     54.61 o 
  -1   5  13      621.98      624.78     52.32 o 
   0   5  13       58.80       38.03     48.33 o 
   1   5  13       26.66       45.41     50.18 o 
   2   5  13      148.75      166.54     45.78 o 
   3   5  13      522.61      595.18     54.09 o 
   4   5  13      324.43      307.04     42.44 o 
   5   5  13      209.78      205.92     49.52 o 
   6   5  13       15.31       76.11     60.21 o 
 -12   6  13        3.47       97.57     87.46 o 
 -11   6  13      117.54      160.28     89.09 o 
 -10   6  13     1051.02     1071.08     73.28 o 
  -9   6  13      408.41      452.74     65.36 o 
  -8   6  13        8.26       58.95     60.02 o 
  -7   6  13      243.33      341.69     52.59 o 
  -6   6  13      185.57      248.20     47.62 o 
  -5   6  13      819.80      861.00     51.91 o 
  -4   6  13     1032.01     1046.10     49.86 o 
  -3   6  13        0.06       63.15     44.81 o 
  -2   6  13      167.22      125.93     46.47 o 
  -1   6  13     1571.02     1636.66     81.98 o 
   0   6  13      528.53      555.63     51.58 o 
   1   6  13        6.51       48.22     48.69 o 
   2   6  13      234.94      323.44     48.23 o 
   3   6  13        1.97       44.11     44.79 o 
   4   6  13       64.45       31.83     64.07 o 
   5   6  13      502.55      520.16     62.79 o 
   6   6  13      495.38      545.57     49.04 o 
 -12   7  13     1386.90     1108.89    112.32 o 
 -11   7  13        4.60       69.75     78.08 o 
 -10   7  13       91.46       26.44     64.56 o 
  -9   7  13      248.15      247.19     70.20 o 
  -8   7  13     2259.09     2152.51    107.74 o 
  -7   7  13       77.55      129.78     64.95 o 
  -6   7  13      479.72      562.70     52.02 o 
  -5   7  13       32.83       55.17     48.25 o 
  -4   7  13       35.26       47.10     51.94 o 
  -3   7  13       60.08      132.94     47.81 o 
  -2   7  13       99.29      164.01     48.42 o 
  -1   7  13      626.15      686.58     49.70 o 
   0   7  13       28.04      127.93     46.06 o 
   1   7  13        1.14       -1.45     44.10 o 
   2   7  13      693.78      696.27     49.14 o 
   3   7  13      350.48      452.36     52.88 o 
   4   7  13      334.11      400.00     55.58 o 
   5   7  13       86.00      160.21     47.82 o 
 -11   8  13      144.92      353.88    106.97 o 
 -10   8  13      106.06      136.91     77.79 o 
  -9   8  13       46.88       52.69     70.39 o 
  -8   8  13        8.41       33.66     64.84 o 
  -7   8  13      223.09      274.58     66.08 o 
  -6   8  13      608.89      714.63     90.70 o 
  -5   8  13        3.27       70.41     48.15 o 
  -4   8  13       15.97      -50.58     50.58 o 
  -3   8  13       28.29       11.70     51.22 o 
  -2   8  13      375.04      424.64     51.57 o 
  -1   8  13       55.66       69.73     57.13 o 
   0   8  13     2421.37     2440.08     99.07 o 
   1   8  13       51.91       26.23     45.47 o 
   2   8  13      639.35      664.81     47.12 o 
   3   8  13      182.41      222.21     56.74 o 
   4   8  13      679.70      660.69     53.45 o 
   5   8  13       98.04      147.23     48.11 o 
 -11   9  13      544.77      426.08     88.25 o 
 -10   9  13       19.84      111.33     95.70 o 
  -9   9  13        1.00      148.78     73.94 o 
  -8   9  13       99.21      153.44     68.40 o 
  -7   9  13      201.84      194.80     65.57 o 
  -6   9  13      915.82      944.24     60.17 o 
  -5   9  13        7.70       52.17     47.78 o 
  -4   9  13       73.09       67.36     48.89 o 
  -3   9  13      324.20      329.11     48.96 o 
  -2   9  13        2.56       69.45     46.28 o 
  -1   9  13      212.91      257.03     48.08 o 
   0   9  13       58.23       95.75     51.45 o 
   1   9  13     1036.19     1009.47     48.13 o 
   2   9  13      586.31      586.91     47.83 o 
   3   9  13       37.86       33.58     51.03 o 
   4   9  13       46.79       92.75     47.85 o 
 -10  10  13       18.02      106.08     87.36 o 
  -9  10  13      258.04      190.82     76.91 o 
  -8  10  13      516.67      614.12     68.30 o 
  -7  10  13       33.49      103.39     61.21 o 
  -6  10  13      443.83      371.73     61.50 o 
  -5  10  13       22.34      140.98     59.91 o 
  -4  10  13      419.13      406.21     49.46 o 
  -3  10  13       18.20       34.51     46.26 o 
  -2  10  13       90.74      110.40     46.76 o 
  -1  10  13     2046.57     2110.59     74.43 o 
   0  10  13      398.92      445.20     47.01 o 
   1  10  13      962.25      895.52     51.85 o 
   2  10  13       21.42      129.98     48.51 o 
   3  10  13      914.67      801.36     51.85 o 
   4  10  13        7.87     -106.08    112.32 o 
  -9  11  13       72.95       30.05     73.80 o 
  -8  11  13       19.81       52.27     73.65 o 
  -7  11  13       27.10       67.10     67.19 o 
  -6  11  13      272.55      299.53     63.77 o 
  -5  11  13       16.02       77.96     67.45 o 
  -4  11  13     1153.50     1024.19     66.55 o 
  -3  11  13      327.26      374.75     46.86 o 
  -2  11  13       15.54       73.47     44.52 o 
  -1  11  13       21.80       71.98     46.70 o 
   0  11  13      310.99      359.40     52.03 o 
   1  11  13      613.33      745.54     55.68 o 
   2  11  13      185.38      170.62     46.52 o 
  -7  12  13      105.04       57.74     71.77 o 
  -6  12  13      623.90      563.42     69.35 o 
  -5  12  13      113.79      182.26     64.41 o 
  -4  12  13       27.16       39.79     64.17 o 
  -3  12  13        3.32        4.12     69.89 o 
  -2  12  13     2244.76     2207.15    126.24 o 
  -1  12  13       52.74       50.58     59.31 o 
   0  12  13      216.05      128.28     47.90 o 
   1  12  13        0.36       -3.41     49.36 o 
  -5  13  13       83.95       69.54     68.60 o 
  -4  13  13     1094.21     1060.35     65.63 o 
  -3  13  13      122.60       45.30    105.30 o 
  -2  13  13        0.98      111.25     62.77 o 
  -1  13  13       27.08       72.79     63.46 o 
 -12   0  14      736.69      590.99    112.32 o 
 -10   0  14      927.64      924.37    108.75 o 
  -8   0  14      588.43      587.26     72.80 o 
  -6   0  14       88.72       46.53     65.07 o 
  -4   0  14     1953.38     1920.02     82.90 o 
  -2   0  14     4214.07     4127.26    238.45 o 
   0   0  14        3.86       89.45     70.89 o 
   2   0  14      345.37      388.24     66.38 o 
   4   0  14       81.84      111.42     73.75 o 
   6   0  14      392.28      352.64     69.75 o 
 -13   1  14       30.70       91.78     86.31 o 
 -12   1  14       68.62       99.92     80.84 o 
 -11   1  14      261.26      288.15     80.08 o 
 -10   1  14      821.83      756.25     75.63 o 
  -9   1  14       55.84      110.22     52.87 o 
  -8   1  14      504.63      482.60     51.72 o 
  -7   1  14     2103.82     2000.27    100.23 o 
  -6   1  14     1319.76     1262.73     49.89 o 
  -5   1  14      763.71      749.35     49.26 o 
  -4   1  14     1970.93     1924.19     47.62 o 
  -3   1  14       30.58       94.01     49.14 o 
  -2   1  14     1596.18     1479.22     86.46 o 
  -1   1  14      202.86      287.71     64.20 o 
   0   1  14      192.52      203.03     47.42 o 
   1   1  14       99.10      121.47     46.26 o 
   2   1  14      933.27      917.99     49.97 o 
   3   1  14      243.51      120.93     45.28 o 
   4   1  14       83.07      139.53     60.86 o 
   5   1  14        9.49      -12.01     46.60 o 
   6   1  14      129.29      195.34     44.01 o 
 -13   2  14      361.79      274.55    111.42 o 
 -12   2  14      216.76      199.95     81.54 o 
 -11   2  14      113.66      122.76     80.26 o 
 -10   2  14      386.07      404.58     67.12 o 
  -9   2  14     1707.24     1746.40     57.75 o 
  -8   2  14       71.88       74.39     52.56 o 
  -7   2  14     1155.59     1077.29     52.36 o 
  -6   2  14       75.35       31.47     48.44 o 
  -5   2  14     1663.92     1711.22     50.05 o 
  -4   2  14       90.73       72.89     47.71 o 
  -3   2  14      982.70      953.56     44.62 o 
  -2   2  14       26.09      -33.43     47.70 o 
  -1   2  14        8.95      -22.87     46.70 o 
   0   2  14       68.66       67.75     47.33 o 
   1   2  14      508.12      553.70     46.00 o 
   2   2  14       42.79       73.09     47.60 o 
   3   2  14       10.14       69.69     45.46 o 
   4   2  14      131.13      175.25     60.08 o 
   5   2  14       26.06      109.82     53.96 o 
   6   2  14        0.09       15.35     47.68 o 
 -12   3  14      125.12      262.03     81.70 o 
 -11   3  14      279.11      314.77     82.01 o 
 -10   3  14       13.24       41.19     65.47 o 
  -9   3  14        1.98        6.62     63.19 o 
  -8   3  14       53.02      117.40     48.21 o 
  -7   3  14     2473.23     2387.96     57.25 o 
  -6   3  14     1719.34     1686.59     52.21 o 
  -5   3  14      577.79      608.42     48.89 o 
  -4   3  14      194.61      187.41     47.97 o 
  -3   3  14     1000.80     1015.95     46.67 o 
  -2   3  14      933.48      996.25     52.54 o 
  -1   3  14     2109.80     2130.43     64.20 o 
   0   3  14       69.86       61.32     43.53 o 
   1   3  14       84.56      127.93     44.19 o 
   2   3  14      171.93      218.66     47.53 o 
   3   3  14      459.79      440.24     45.96 o 
   4   3  14       54.61      141.56     46.31 o 
   5   3  14        0.75      -29.25     52.37 o 
   6   3  14       17.69       49.44     46.04 o 
 -12   4  14       10.43       48.25     85.83 o 
 -11   4  14      378.16      420.52     84.92 o 
 -10   4  14       88.33      143.45     67.02 o 
  -9   4  14        0.59       28.53     64.29 o 
  -8   4  14      555.03      652.95     52.23 o 
  -7   4  14      380.89      427.61     50.40 o 
  -6   4  14      354.78      338.31     51.77 o 
  -5   4  14      786.62      779.96     51.85 o 
  -4   4  14     2396.54     2426.09     50.96 o 
  -3   4  14       67.44       91.36     48.51 o 
  -2   4  14      327.67      442.81     45.33 o 
  -1   4  14      218.97      220.78     48.06 o 
   0   4  14       12.67       62.97     45.42 o 
   1   4  14      322.43      365.62     55.71 o 
   2   4  14      122.39      105.67     48.25 o 
   3   4  14        0.03       19.76     48.84 o 
   4   4  14        1.58       85.32     49.23 o 
   5   4  14      336.22      382.95     48.14 o 
 -12   5  14        6.02       87.22     92.18 o 
 -11   5  14      413.37      347.52     83.35 o 
 -10   5  14      285.32      297.86     63.99 o 
  -9   5  14       30.08       27.22     66.74 o 
  -8   5  14       43.06       82.91     67.22 o 
  -7   5  14      344.92      394.66     50.95 o 
  -6   5  14     3025.39     2901.02    114.89 o 
  -5   5  14      144.32      173.13     47.87 o 
  -4   5  14        2.70       96.40     57.77 o 
  -3   5  14       61.70      164.36     63.92 o 
  -2   5  14     1082.01     1066.63     45.55 o 
  -1   5  14       66.80       50.10     54.63 o 
   0   5  14      197.77      229.01     46.18 o 
   1   5  14       18.70       45.58     60.69 o 
   2   5  14        1.76      105.74     45.68 o 
   3   5  14       64.87      107.48     48.25 o 
   4   5  14      706.48      804.06     46.17 o 
   5   5  14       77.52       31.68     49.07 o 
 -11   6  14       16.23      123.03     88.06 o 
 -10   6  14      223.72      279.29     69.19 o 
  -9   6  14     1339.87     1255.47     68.46 o 
  -8   6  14      650.82      685.95     63.84 o 
  -7   6  14       76.99      130.17     55.45 o 
  -6   6  14       28.90       46.97     52.85 o 
  -5   6  14       40.70      128.26     50.46 o 
  -4   6  14     1153.96     1177.31    102.41 o 
  -3   6  14     1341.66     1295.97     78.84 o 
  -2   6  14      226.35      341.69     48.24 o 
  -1   6  14      174.54      187.71     48.54 o 
   0   6  14      510.95      575.46     46.56 o 
   1   6  14      821.85      762.28     50.88 o 
   2   6  14      195.41      232.67     45.87 o 
   3   6  14        1.56       49.73     52.14 o 
   4   6  14      107.64       76.83     50.68 o 
   5   6  14        1.50       51.43     52.24 o 
 -11   7  14     1149.38     1155.95     93.39 o 
 -10   7  14       24.17       28.74     72.47 o 
  -9   7  14      441.61      420.58     69.19 o 
  -8   7  14      481.87      510.84     67.01 o 
  -7   7  14      107.80       67.86     66.46 o 
  -6   7  14       23.87       69.04     51.23 o 
  -5   7  14      228.76      243.82     44.97 o 
  -4   7  14      439.91      451.59     51.46 o 
  -3   7  14        2.71       86.87     45.95 o 
  -2   7  14       21.87       50.45     48.78 o 
  -1   7  14     1739.62     1733.03    104.09 o 
   0   7  14      102.34      205.87     49.05 o 
   1   7  14      177.44      235.98     46.44 o 
   2   7  14      258.30      223.45     60.51 o 
   3   7  14      373.38      330.70     45.05 o 
   4   7  14      163.36      205.07     65.50 o 
 -10   8  14      367.20      367.55     67.52 o 
  -9   8  14      379.71      357.05     71.97 o 
  -8   8  14      459.21      515.33     68.10 o 
  -7   8  14       73.38       52.19     56.64 o 
  -6   8  14      162.03      197.21     49.65 o 
  -5   8  14       17.79       48.14     49.90 o 
  -4   8  14      185.01      249.27     48.51 o 
  -3   8  14      224.89      282.81     46.36 o 
  -2   8  14      453.96      476.98     46.38 o 
  -1   8  14      311.34      294.98     46.57 o 
   0   8  14       10.11       -7.63     48.33 o 
   1   8  14     1976.37     1992.84     96.92 o 
   2   8  14       81.70       85.30     46.70 o 
   3   8  14      176.94      197.50     53.68 o 
   4   8  14        2.99       49.03    109.64 o 
 -10   9  14      410.32      367.20     78.35 o 
  -9   9  14        5.81      -20.86     73.80 o 
  -8   9  14      182.94      188.71     63.68 o 
  -7   9  14       12.45       15.68     61.20 o 
  -6   9  14       23.10       12.77     60.45 o 
  -5   9  14      480.76      476.09     50.52 o 
  -4   9  14      208.52      235.57     49.42 o 
  -3   9  14        0.05       68.04     49.68 o 
  -2   9  14      232.12      258.35     50.21 o 
  -1   9  14       99.02      167.32     45.80 o 
   0   9  14      898.95      909.41     67.16 o 
   1   9  14      212.32      262.76     49.80 o 
   2   9  14      734.53      629.73     55.04 o 
   3   9  14      618.77      531.04     48.58 o 
  -9  10  14        7.57       35.57    113.66 o 
  -8  10  14      146.65      140.71     61.59 o 
  -7  10  14     1464.41     1311.16     63.80 o 
  -6  10  14        0.78       -3.03     63.17 o 
  -5  10  14       33.79      102.07     55.49 o 
  -4  10  14       40.29       62.15     48.95 o 
  -3  10  14       15.87       12.52     51.33 o 
  -2  10  14       88.53       82.74     52.50 o 
  -1  10  14       36.54      -61.49     65.10 o 
   0  10  14     1330.07     1252.77     49.77 o 
   1  10  14      431.32      430.13     69.48 o 
   2  10  14      155.45      213.38     47.61 o 
  -7  11  14      120.84       61.78     67.66 o 
  -6  11  14      102.72       90.78     67.64 o 
  -5  11  14      555.60      432.98     62.42 o 
  -4  11  14       75.22       97.24     61.58 o 
  -3  11  14      583.16      671.26     64.09 o 
  -2  11  14      139.52      190.85     53.70 o 
  -1  11  14        1.89       36.43     53.52 o 
   0  11  14      135.78      131.12     46.19 o 
  -5  12  14      903.11      813.49     65.09 o 
  -4  12  14       95.24      134.20     59.92 o 
  -3  12  14        5.05       41.37     79.92 o 
  -2  12  14        2.69        9.17     55.66 o 
 -11   0  15      318.80      379.73    123.01 o 
  -9   0  15      776.62      947.35     79.70 o 
  -7   0  15     1028.55      798.25    110.53 o 
  -5   0  15      164.91      279.42     72.48 o 
  -3   0  15      932.56      889.97     75.30 o 
  -1   0  15     1454.99     1280.41    102.51 o 
   1   0  15     1041.11      927.83    118.11 o 
   3   0  15     1434.25     1424.27    125.24 o 
   5   0  15       36.90      226.41    110.53 o 
 -12   1  15       84.56      112.63     83.89 o 
 -11   1  15       71.50      160.00     86.98 o 
 -10   1  15      216.91      251.91     71.35 o 
  -9   1  15      495.15      489.25     53.48 o 
  -8   1  15      103.85      185.00     51.45 o 
  -7   1  15      499.04      553.96     52.14 o 
  -6   1  15      351.89      419.43     73.21 o 
  -5   1  15        4.03      119.59     47.17 o 
  -4   1  15      679.38      625.45     46.62 o 
  -3   1  15      270.31      171.85     49.41 o 
  -2   1  15      444.36      476.77     49.33 o 
  -1   1  15      471.16      473.19     69.57 o 
   0   1  15      790.03      798.12     47.98 o 
   1   1  15      943.01      899.89     46.73 o 
   2   1  15       30.07       69.59     44.96 o 
   3   1  15      429.98      503.82     42.33 o 
   4   1  15       68.26      112.96     50.78 o 
 -12   2  15       34.98       57.74     83.51 o 
 -11   2  15      343.49      358.71    122.57 o 
 -10   2  15       18.48      128.78     67.17 o 
  -9   2  15      317.03      320.40     53.25 o 
  -8   2  15      649.57      708.94     55.92 o 
  -7   2  15      290.38      261.77     52.11 o 
  -6   2  15      577.34      541.77     51.69 o 
  -5   2  15      386.16      431.33     48.49 o 
  -4   2  15      964.85      936.91     53.52 o 
  -3   2  15       46.74      114.56     47.69 o 
  -2   2  15     1693.66     1674.19     64.46 o 
  -1   2  15       27.56       27.34     48.38 o 
   0   2  15        1.97       -5.85     43.22 o 
   1   2  15      303.23      272.54     45.96 o 
   2   2  15      397.87      423.37     47.60 o 
   3   2  15        9.89      113.88     49.42 o 
   4   2  15      143.51      230.39     88.77 o 
 -11   3  15        1.02       -8.47     81.30 o 
 -10   3  15       88.56       97.14     68.29 o 
  -9   3  15        7.83       33.32     51.11 o 
  -8   3  15      216.86      266.75     48.85 o 
  -7   3  15       45.72       93.93     48.15 o 
  -6   3  15      934.77      924.54     52.03 o 
  -5   3  15     1313.31     1197.50     47.76 o 
  -4   3  15      936.61      871.59     43.34 o 
  -3   3  15        5.30      -29.65     47.01 o 
  -2   3  15        3.42       78.27     45.19 o 
  -1   3  15       68.67       79.95     47.70 o 
   0   3  15      963.77      850.39     49.05 o 
   1   3  15        1.30       36.01     61.50 o 
   2   3  15       55.73       88.97     48.48 o 
   3   3  15      350.65      338.47     46.76 o 
   4   3  15      254.26      259.92     53.32 o 
 -11   4  15       11.97       97.25     82.58 o 
 -10   4  15      286.99      288.06     68.07 o 
  -9   4  15       43.19       51.87     63.46 o 
  -8   4  15        9.20      108.68     53.68 o 
  -7   4  15     1057.71     1088.69     52.59 o 
  -6   4  15      108.30      137.81     49.19 o 
  -5   4  15      309.58      263.05     52.78 o 
  -4   4  15      264.15      295.14     51.73 o 
  -3   4  15     1140.39     1200.39     49.41 o 
  -2   4  15       74.96      213.23     51.01 o 
  -1   4  15       28.56       98.46     56.10 o 
   0   4  15        5.59       85.87     49.24 o 
   1   4  15       69.80      122.71     48.77 o 
   2   4  15      489.04      495.29     49.93 o 
   3   4  15      724.98      796.68     48.63 o 
   4   4  15        4.16       47.00     46.12 o 
 -11   5  15       43.95       56.80     83.37 o 
 -10   5  15      188.09      129.78     67.94 o 
  -9   5  15      671.37      665.09     64.79 o 
  -8   5  15      183.43      135.90     52.39 o 
  -7   5  15      321.94      348.11     54.20 o 
  -6   5  15        3.22       50.56     47.13 o 
  -5   5  15     2918.69     2779.50    115.97 o 
  -4   5  15      396.25      412.31     51.12 o 
  -3   5  15       32.20       79.60     45.19 o 
  -2   5  15       12.83      -25.40     51.59 o 
  -1   5  15     1286.50     1332.59     81.96 o 
   0   5  15      246.55      297.77     47.29 o 
   1   5  15        2.40        8.67     49.05 o 
   2   5  15        7.88       74.70     50.05 o 
   3   5  15        1.52      -46.77     46.77 o 
   4   5  15        9.54       14.83     57.52 o 
 -10   6  15        2.94       53.76     63.69 o 
  -9   6  15      197.75      229.71     64.30 o 
  -8   6  15      545.41      448.68     64.43 o 
  -7   6  15      145.79      132.30     52.00 o 
  -6   6  15      237.17      237.69     50.02 o 
  -5   6  15        0.46       64.41     48.19 o 
  -4   6  15       43.32      113.26     43.53 o 
  -3   6  15      374.04      476.26     46.04 o 
  -2   6  15     1265.86     1249.89     67.80 o 
  -1   6  15      358.87      353.33     48.86 o 
   0   6  15      548.22      481.61     44.98 o 
   1   6  15       15.59       65.23     47.37 o 
   2   6  15      221.60      244.88     44.23 o 
   3   6  15       53.15      106.76     52.17 o 
 -10   7  15      249.34      233.88     68.27 o 
  -9   7  15        0.10       26.94     62.50 o 
  -8   7  15      167.20      216.07     68.11 o 
  -7   7  15      529.61      622.26     52.41 o 
  -6   7  15       96.94       61.38     46.55 o 
  -5   7  15        4.37       77.72     48.67 o 
  -4   7  15      340.55      331.06     49.22 o 
  -3   7  15      157.84      214.02     49.93 o 
  -2   7  15        4.26       63.22     49.98 o 
  -1   7  15      264.61      346.27     49.77 o 
   0   7  15     1401.94     1236.56     66.45 o 
   1   7  15      194.30      258.76     47.17 o 
   2   7  15      107.20      135.31     45.67 o 
   3   7  15        7.18       36.55    107.86 o 
  -9   8  15      411.97      472.87     71.06 o 
  -8   8  15      328.75      403.56     62.62 o 
  -7   8  15      495.53      338.64     61.82 o 
  -6   8  15        2.73       86.13     51.56 o 
  -5   8  15        0.24       55.52     48.67 o 
  -4   8  15      123.64       60.14     57.13 o 
  -3   8  15      278.01      232.28     79.15 o 
  -2   8  15      455.55      462.94     49.87 o 
  -1   8  15      997.71      969.19     50.75 o 
   0   8  15        9.46       72.03     48.51 o 
   1   8  15        0.79        1.84     53.27 o 
   2   8  15      596.77      496.56     51.71 o 
  -8   9  15       77.72       85.81     63.15 o 
  -7   9  15       36.75       25.93     62.59 o 
  -6   9  15       79.51       90.15     59.00 o 
  -5   9  15      873.73      914.19     93.43 o 
  -4   9  15       17.59       61.77     53.02 o 
  -3   9  15      899.07      799.93     53.52 o 
  -2   9  15       48.67       21.06     50.17 o 
  -1   9  15      570.67      555.28     51.32 o 
   0   9  15      290.90      292.07     51.70 o 
   1   9  15      268.82      217.73     48.68 o 
  -7  10  15      155.25      189.87    129.25 o 
  -6  10  15      257.18      206.16     58.21 o 
  -5  10  15      176.64      197.66     59.56 o 
  -4  10  15      299.71      313.60     52.07 o 
  -3  10  15      243.23      308.26     78.82 o 
  -2  10  15       93.27       71.90     51.27 o 
  -1  10  15        9.71      117.03     54.58 o 
 -10   0  16      609.57      601.00     99.84 o 
  -8   0  16      423.67      381.55     74.69 o 
  -6   0  16       53.65      -13.43     65.75 o 
  -4   0  16       74.39      119.88     74.04 o 
  -2   0  16     1498.88     1541.09     67.51 o 
   0   0  16     1393.99     1430.62     62.08 o 
   2   0  16      326.86      343.60     68.88 o 
 -11   1  16      360.70      223.08     78.47 o 
 -10   1  16       42.23       39.91     61.58 o 
  -9   1  16       10.67       60.98     50.94 o 
  -8   1  16       22.36       99.35     51.92 o 
  -7   1  16       34.32       72.53     48.25 o 
  -6   1  16       12.82      -20.03     46.83 o 
  -5   1  16      211.24      228.54     51.79 o 
  -4   1  16       48.89       62.57     52.03 o 
  -3   1  16      815.17      728.12     47.20 o 
  -2   1  16      189.05      217.95     43.42 o 
  -1   1  16      151.78       58.42     44.64 o 
   0   1  16      794.35      782.46     61.83 o 
   1   1  16      469.23      488.73     46.85 o 
   2   1  16      498.81      444.16     51.21 o 
   3   1  16        7.08       66.62     50.17 o 
 -10   2  16      132.57      110.64     62.96 o 
  -9   2  16      217.17      181.45     53.24 o 
  -8   2  16      299.48      357.75     52.37 o 
  -7   2  16      210.25      274.38     67.93 o 
  -6   2  16      159.75      155.55     49.40 o 
  -5   2  16      436.14      399.98     51.90 o 
  -4   2  16       79.26       55.35     46.25 o 
  -3   2  16      108.54      113.96     46.11 o 
  -2   2  16       11.38       62.80     48.03 o 
  -1   2  16     1531.71     1449.23     66.60 o 
   0   2  16      234.20      187.45     46.53 o 
   1   2  16      188.75      272.41     47.15 o 
   2   2  16      389.69      369.43     51.21 o 
   3   2  16      538.88      538.73     57.86 o 
 -10   3  16       18.60       67.67     65.82 o 
  -9   3  16       21.58       32.92     53.36 o 
  -8   3  16       22.96       97.59     53.03 o 
  -7   3  16      635.06      629.46     58.15 o 
  -6   3  16      119.39      189.17     49.15 o 
  -5   3  16       67.65      166.19     44.07 o 
  -4   3  16      802.26      811.05     52.21 o 
  -3   3  16      480.88      346.51     51.35 o 
  -2   3  16       80.61       40.38     43.79 o 
  -1   3  16        0.52       -8.44     46.49 o 
   0   3  16       44.75      111.85     48.92 o 
   1   3  16      167.56      188.83     49.23 o 
   2   3  16      214.22      175.51     50.25 o 
 -10   4  16        2.68       75.84     66.04 o 
  -9   4  16      389.71      420.58     65.24 o 
  -8   4  16      216.37      296.26     52.70 o 
  -7   4  16        0.13       48.51     49.30 o 
  -6   4  16      886.99      921.76     56.35 o 
  -5   4  16      519.12      576.03     49.48 o 
  -4   4  16      382.20      390.21     49.06 o 
  -3   4  16      100.01      168.59     49.33 o 
  -2   4  16     1809.86     1691.66     49.88 o 
  -1   4  16       39.48       48.37     48.60 o 
   0   4  16      168.02      188.74     56.10 o 
   1   4  16       95.51       50.04     43.21 o 
   2   4  16       47.86       92.57     63.17 o 
  -9   5  16       54.25       38.59     68.50 o 
  -8   5  16      472.95      384.93     56.12 o 
  -7   5  16      220.18      207.24     47.85 o 
  -6   5  16       57.44      229.91     49.69 o 
  -5   5  16       18.34       76.49     48.43 o 
  -4   5  16     2602.61     2375.86     92.47 o 
  -3   5  16      270.09      252.57     48.69 o 
  -2   5  16       21.64       67.60     45.73 o 
  -1   5  16       65.66      122.52     49.89 o 
   0   5  16      197.76      144.21     54.68 o 
   1   5  16      640.63      589.50     59.91 o 
   2   5  16       54.57      -11.66     53.03 o 
  -9   6  16        6.89      118.86     69.85 o 
  -8   6  16      394.34      430.79     63.79 o 
  -7   6  16      175.74      214.92     50.07 o 
  -6   6  16      245.95      303.94     54.42 o 
  -5   6  16       57.60       71.49     52.25 o 
  -4   6  16      134.33      229.34     49.37 o 
  -3   6  16        1.10       96.49     48.43 o 
  -2   6  16        1.18       33.07     44.33 o 
  -1   6  16      914.62      967.36     51.24 o 
   0   6  16       51.92       87.22     49.66 o 
   1   6  16       24.96       80.66     50.60 o 
  -8   7  16       19.03       51.80     69.35 o 
  -7   7  16       58.07      174.79     55.32 o 
  -6   7  16      211.45      262.00     49.88 o 
  -5   7  16       26.00      104.37     49.59 o 
  -4   7  16        0.24       18.25     46.93 o 
  -3   7  16      633.74      648.88     74.35 o 
  -2   7  16       61.01       50.92     48.05 o 
  -1   7  16      189.76      251.61     46.94 o 
   0   7  16      136.74       15.83     50.44 o 
  -7   8  16      128.37       87.36     63.38 o 
  -6   8  16      122.95      112.01     50.30 o 
  -5   8  16      258.47      222.01     52.93 o 
  -4   8  16       26.55       43.61     53.01 o 
  -3   8  16      186.51      175.60     50.08 o 
  -2   8  16       67.40      126.05     45.91 o 
  -1   8  16      173.22      162.32     93.12 o 
  -5   9  16      236.54      318.32     87.36 o 
  -4   9  16      470.45      448.11     47.84 o 
  -3   9  16        5.68      -60.61     90.03 o 
  -9   0  17      117.85      107.45     76.56 o 
  -7   0  17       31.83       39.37     75.32 o 
  -5   0  17       11.54       44.61     67.37 o 
  -3   0  17      128.64      133.92     65.75 o 
  -1   0  17      415.42      305.68     60.80 o 
   1   0  17      956.03      953.30     63.97 o 
  -9   1  17        0.27       23.79     56.32 o 
  -8   1  17       15.28       78.89     53.04 o 
  -7   1  17       41.17       26.37     47.23 o 
  -6   1  17      148.97      118.81     45.47 o 
  -5   1  17        0.66       92.90     48.97 o 
  -4   1  17      118.92      119.59     47.32 o 
  -3   1  17      699.20      567.85     48.07 o 
  -2   1  17      658.13      578.04     49.97 o 
  -1   1  17      380.37      314.12     47.02 o 
   0   1  17       52.10       76.61     52.55 o 
   1   1  17      222.91      208.17     47.87 o 
  -9   2  17      119.06      202.40     57.06 o 
  -8   2  17      556.74      489.77     54.37 o 
  -7   2  17        0.66       40.27     48.12 o 
  -6   2  17        5.89       55.45     49.97 o 
  -5   2  17        9.95       96.01     49.62 o 
  -4   2  17      295.02      352.60     77.08 o 
  -3   2  17      525.61      468.08     45.81 o 
  -2   2  17       23.33       37.48     46.48 o 
  -1   2  17        9.74      -28.40     45.02 o 
   0   2  17     1334.75     1176.41     59.12 o 
   1   2  17        3.59      106.36     60.50 o 
  -9   3  17      354.68      282.85     77.52 o 
  -8   3  17       30.80      111.08     53.59 o 
  -7   3  17        2.94       47.08     49.17 o 
  -6   3  17      483.98      421.42     50.64 o 
  -5   3  17        4.35      150.71     52.80 o 
  -4   3  17       11.90       66.50     50.31 o 
  -3   3  17      854.43      873.18     51.12 o 
  -2   3  17      198.63      204.55     45.43 o 
  -1   3  17       28.93       39.41     47.63 o 
   0   3  17        6.32       58.28     47.98 o 
  -8   4  17      630.29      533.84     57.43 o 
  -7   4  17       30.83       -5.98     55.42 o 
  -6   4  17       68.51       58.55     50.62 o 
  -5   4  17      595.08      572.80     54.03 o 
  -4   4  17      146.58      161.62     47.55 o 
  -3   4  17       87.15      223.91     63.82 o 
  -2   4  17       97.77       79.72     49.71 o 
  -1   4  17      566.93      622.25     52.24 o 
   0   4  17        8.14       96.78     47.66 o 
  -7   5  17      756.88      739.71     57.05 o 
  -6   5  17      277.50      335.92     61.67 o 
  -5   5  17       74.75       71.49     49.98 o 
  -4   5  17      100.58       67.39     53.70 o 
  -3   5  17      746.12      725.02     80.12 o 
  -2   5  17       48.92       63.51     46.26 o 
  -1   5  17        1.60       30.36     50.25 o 
  -6   6  17       80.77      129.76     50.86 o 
  -5   6  17      919.41      828.46    101.36 o 
  -4   6  17       12.88       63.05     50.60 o 
  -3   6  17       93.91       94.52     47.82 o 
  -2   6  17       13.03       93.48     64.85 o 
  -6   0  18       79.04      100.20     76.26 o 
  -4   0  18       87.44      133.05     75.95 o 
  -6   1  18      251.25      226.85     49.51 o 
  -5   1  18      187.57      133.62     46.58 o 
  -4   1  18        4.40       50.08     45.76 o 
  -3   1  18      116.47      133.65     50.86 o 
  -5   2  18      110.38      137.19     51.52 o 
  -4   2  18        8.73       46.70     51.23 o 
  -3   2  18      438.39      432.84     77.21 o 
                                                 
